# Supplementary material for: Runoff events and related rainfall variability in the Southern Carpathians during the last 2000 years
Source: Sci Rep. 2019 Mar 29;9:5334. doi: 10.1038/s41598-019-41855-1 (PMC6440959; doi:10.1038/s41598-019-41855-1)
Supplement: Supplementary file 2 — Dataset 1 [file 41598_2019_41855_MOESM2_ESM.xlsx]

## Sheet: Sheet1
Core data		Age Model		Raw Element Data (cps)								Normalisation data (cps)				Normalised Data (cps)
Core Depth (cm)	ITRAX position (mm)	Age (yr BP)	Age (CE)	Si	K	Ca	Ti	Fe	Rb	Sr	Zr	inc	coh	inc+coh	(inc/coh)	Si	K	Ca	Ti	Fe	Rb	Sr	Zr
30	300	-53.1	2003.1	54	308	1003	447	9375	9	170	40	22121	16555	38676	1.33621	0.00139621	0.00796359	0.0259334	0.0115576	0.242398	0.000232702	0.00439549	0.00103423
30.1	301	-52	2002	33	202	903	487	7163	0	61	122	17297	14290	31587	1.21043	0.00104473	0.00639504	0.0285877	0.0154177	0.226771	0	0.00193117	0.00386235
30.2	302	-51	2001	46	339	983	599	8635	120	155	174	18989	15265	34254	1.24396	0.00134291	0.00989665	0.0286974	0.017487	0.252087	0.00350324	0.00452502	0.0050797
30.3	303	-50	2000	87	745	1480	1520	12111	91	139	84	20859	16901	37760	1.23419	0.00230403	0.0197299	0.0391949	0.0402542	0.320736	0.00240996	0.00368114	0.00222458
30.4	304	-49	1999	95	1002	1420	1596	14925	0	173	68	23183	19160	42343	1.20997	0.00224358	0.0236639	0.0335356	0.0376922	0.352479	0	0.00408568	0.00160593
30.5	305	-48	1998	39	745	1299	1271	13668	82	370	49	24302	19474	43776	1.24792	0.000890899	0.0170185	0.0296738	0.0290342	0.312226	0.00187317	0.00845212	0.00111933
30.6	306	-46.9	1996.9	57	677	1434	1464	14855	0	207	0	25056	20102	45158	1.24644	0.00126223	0.0149918	0.0317552	0.0324195	0.328956	0	0.00458391	0
30.7	307	-45.9	1995.9	99	766	1587	1310	14494	273	283	350	25549	20073	45622	1.2728	0.00217001	0.0167901	0.0347858	0.0287142	0.317698	0.00598396	0.00620315	0.00767174
30.8	308	-44.9	1994.9	92	923	1518	1571	16621	225	420	473	24104	19137	43241	1.25955	0.00212761	0.0213455	0.0351056	0.0363313	0.384381	0.00520339	0.009713	0.0109387
30.9	309	-43.9	1993.9	177	1352	1863	2228	19288	307	795	600	23901	20221	44122	1.18199	0.0040116	0.0306423	0.0422238	0.0504964	0.437152	0.00695798	0.0180182	0.0135987
31	310	-42.8	1992.8	140	1869	2359	2886	21810	451	938	684	24387	20834	45221	1.17054	0.00309591	0.0413304	0.052166	0.0638199	0.482298	0.00997324	0.0207426	0.0151257
31.1	311	-41.8	1991.8	309	2660	3037	3816	25971	436	1049	1100	24341	21750	46091	1.11913	0.00670413	0.0577119	0.0658914	0.0827927	0.563472	0.00945955	0.0227593	0.0238658
31.2	312	-40.8	1990.8	234	2428	2579	3748	24662	444	792	911	24648	22183	46831	1.11112	0.00499669	0.051846	0.0550704	0.0800325	0.526617	0.0094809	0.0169119	0.0194529
31.3	313	-39.7	1989.7	249	2126	2577	3413	24059	414	632	861	23309	19093	42402	1.22081	0.00587236	0.0501391	0.0607754	0.0804915	0.567402	0.00976369	0.014905	0.0203056
31.4	314	-38.7	1988.7	216	3190	3224	5175	28229	341	679	821	21708	19340	41048	1.12244	0.00526213	0.0777139	0.0785422	0.126072	0.687707	0.00830735	0.0165416	0.020001
31.5	315	-37.7	1987.7	245	2574	2836	5042	29189	202	486	724	22635	18920	41555	1.19635	0.0058958	0.061942	0.0682469	0.121333	0.702418	0.00486103	0.0116953	0.0174227
31.6	316	-36.6	1986.6	215	2355	2517	4272	23747	522	547	713	23238	20481	43719	1.13461	0.00491777	0.0538667	0.0575722	0.097715	0.543173	0.0119399	0.0125117	0.0163087
31.7	317	-35.7	1985.7	159	1804	2249	3736	21236	125	412	267	23446	19806	43252	1.18378	0.00367613	0.0417091	0.0519976	0.0863775	0.490983	0.00289004	0.00952557	0.00617312
31.8	318	-34.7	1984.7	177	1562	2041	2709	16657	145	230	465	24171	21566	45737	1.12079	0.00386995	0.0341518	0.0446247	0.0592299	0.364191	0.0031703	0.00502875	0.0101668
31.9	319	-33.6	1983.6	137	1519	2239	2733	16720	161	327	255	24839	21601	46440	1.1499	0.00295004	0.0327089	0.0482127	0.0588501	0.360034	0.00346684	0.00704134	0.00549096
32	320	-32.6	1982.6	128	1142	1775	1832	15559	0	211	242	25920	20658	46578	1.25472	0.00274808	0.024518	0.0381081	0.0393319	0.334042	0	0.00453004	0.00519559
32.1	321	-31.5	1981.5	153	974	1457	1753	13581	93	295	58	24549	21233	45782	1.15617	0.00334192	0.0212747	0.0318247	0.0382902	0.296645	0.00203137	0.00644358	0.00126687
32.2	322	-30.5	1980.5	113	1043	1456	1802	15035	9	385	159	27008	21542	48550	1.25374	0.0023275	0.021483	0.0299897	0.0371164	0.309681	0.000185376	0.00792997	0.00327497
32.3	323	-29.5	1979.5	82	705	1274	1591	19605	0	200	0	25669	19685	45354	1.30399	0.001808	0.0155444	0.0280901	0.0350796	0.432266	0	0.00440975	0
32.4	324	-28.4	1978.4	70	536	1161	1023	15900	0	246	55	25519	20296	45815	1.25734	0.00152788	0.0116992	0.025341	0.0223289	0.347048	0	0.00536942	0.00120048
32.5	325	-27.4	1977.4	67	592	1417	1005	14033	58	172	128	25965	20685	46650	1.25526	0.00143623	0.0126902	0.0303751	0.0215434	0.300815	0.0012433	0.00368703	0.00274384
32.6	326	-26.4	1976.4	55	399	1085	765	12362	0	146	315	26426	21358	47784	1.23729	0.00115101	0.00835008	0.0227063	0.0160095	0.258706	0	0.00305542	0.00659216
32.7	327	-25.3	1975.3	79	317	1143	732	13998	0	160	225	26531	21089	47620	1.25805	0.00165897	0.00665687	0.0240025	0.0153717	0.293952	0	0.00335993	0.00472491
32.8	328	-24.4	1974.4	54	371	1296	684	14195	81	285	174	26982	21133	48115	1.27677	0.00112231	0.00771069	0.0269355	0.0142159	0.295022	0.00168347	0.00592331	0.00361634
32.9	329	-23.3	1973.3	69	469	1457	872	15668	178	159	299	28028	21920	49948	1.27865	0.00138144	0.00938977	0.0291703	0.0174582	0.313686	0.00356371	0.00318331	0.00598623
33	330	-22.3	1972.3	67	390	1334	904	13668	0	222	120	28337	21886	50223	1.29475	0.00133405	0.00776537	0.0265615	0.0179997	0.272146	0	0.00442029	0.00238934
33.1	331	-21.2	1971.2	78	534	1485	939	15052	0	267	97	29677	22830	52507	1.29991	0.00148552	0.0101701	0.0282819	0.0178833	0.286667	0	0.00508504	0.00184737
33.2	332	-20.3	1970.3	79	549	1415	1044	14898	183	211	88	28722	22064	50786	1.30176	0.00155555	0.0108101	0.027862	0.0205568	0.293349	0.00360336	0.00415469	0.00173276
33.3	333	-19.2	1969.2	72	469	1188	805	14388	0	103	131	24346	20578	44924	1.18311	0.00160271	0.0104399	0.0264447	0.0179192	0.320274	0	0.00229276	0.00291604
33.4	334	-18.2	1968.2	60	509	1398	1098	17587	0	442	232	27480	20323	47803	1.35216	0.00125515	0.0106479	0.029245	0.0229693	0.367906	0	0.00924628	0.00485325
33.5	335	-17.2	1967.2	29	582	1645	1503	17696	67	303	169	27382	22366	49748	1.22427	0.000582938	0.011699	0.0330667	0.0302123	0.355713	0.00134679	0.0060907	0.00339712
33.6	336	-16.2	1966.2	110	623	1436	914	18046	96	129	170	28511	21956	50467	1.29855	0.00217964	0.0123447	0.0284542	0.0181108	0.35758	0.00190223	0.00255613	0.00336854
33.7	337	-15.1	1965.1	120	992	1753	948	17500	108	244	128	27961	21646	49607	1.29174	0.00241901	0.0199972	0.0353378	0.0191102	0.352773	0.00217711	0.00491866	0.00258028
33.8	338	-14.1	1964.1	70	602	1407	1240	17424	0	367	308	28306	23077	51383	1.22659	0.00136232	0.0117159	0.0273826	0.0241325	0.3391	0	0.00714244	0.0059942
33.9	339	-13.1	1963.1	127	844	1737	1280	17123	17	357	268	24890	21908	46798	1.13611	0.00271379	0.018035	0.037117	0.0273516	0.365892	0.000363263	0.00762853	0.00572674
34	340	-12	1962	91	774	1761	1206	17869	174	240	295	26573	22380	48953	1.18735	0.00185893	0.0158111	0.0359733	0.0246359	0.365024	0.00355443	0.00490266	0.00602619
34.1	341	-11	1961	89	816	1531	1323	16801	123	328	379	27963	21571	49534	1.29632	0.00179675	0.0164735	0.0309081	0.0267089	0.339181	0.00248314	0.00662171	0.00765131
34.2	342	-9.9	1959.9	111	942	2216	1557	19809	157	380	211	28481	22701	51182	1.25461	0.00216873	0.0184049	0.0432965	0.0304209	0.387031	0.00306748	0.00742449	0.00412254
34.3	343	-8.9	1958.9	72	767	1451	1436	17673	119	64	317	26568	22068	48636	1.20392	0.00148038	0.0157702	0.0298339	0.0295255	0.363373	0.00244675	0.0013159	0.00651781
34.4	344	-7.9	1957.9	110	982	1711	1719	19767	133	184	398	26349	22525	48874	1.16977	0.00225069	0.0200925	0.0350084	0.0351721	0.404448	0.00272128	0.00376478	0.00814339
34.5	345	-6.9	1956.9	112	1103	1697	2006	20040	300	586	576	26313	22628	48941	1.16285	0.00228847	0.0225373	0.0346744	0.0409881	0.409473	0.00612983	0.0119736	0.0117693
34.6	346	-5.8	1955.8	119	1078	1843	2014	20392	239	369	527	26133	22222	48355	1.176	0.00246097	0.0222935	0.0381139	0.0416503	0.421714	0.00494261	0.00763106	0.0108986
34.7	347	-4.8	1954.8	129	1284	2332	3280	24010	216	388	278	27128	23205	50333	1.16906	0.00256293	0.0255101	0.0463314	0.065166	0.477023	0.00429142	0.00770866	0.00552322
34.8	348	-3.8	1953.8	197	2183	2774	4022	25875	151	445	585	26799	22476	49275	1.19234	0.00399797	0.0443024	0.0562963	0.0816235	0.525114	0.00306443	0.00903095	0.0118721
34.9	349	-2.7	1952.7	199	1990	2694	3695	28114	445	508	634	26498	22200	48698	1.1936	0.00408641	0.0408641	0.0553205	0.0758758	0.577313	0.00913795	0.0104316	0.013019
35	350	-1.7	1951.7	197	2707	3150	4145	29804	396	878	741	24926	22954	47880	1.08591	0.00411445	0.0565372	0.0657895	0.0865706	0.622473	0.00827068	0.0183375	0.0154762
35.1	351	-0.6	1950.6	446	3518	6803	5415	38604	447	918	1041	21119	20147	41266	1.04825	0.0108079	0.0852518	0.164857	0.131222	0.935492	0.0108322	0.0222459	0.0252266
35.2	352	0.5	1949.5	327	3326	3090	4337	30427	488	862	818	20083	17343	37426	1.15799	0.00873724	0.0888687	0.0825629	0.115882	0.812991	0.0130391	0.0230321	0.0218565
35.3	353	1.5	1948.5	222	3107	3271	5107	35189	633	1020	928	23403	20277	43680	1.15416	0.00508242	0.071131	0.0748855	0.116918	0.805609	0.0144918	0.0233516	0.0212454
35.4	354	2.6	1947.4	325	3248	3943	6306	38718	580	942	866	24359	20568	44927	1.18432	0.00723396	0.0722951	0.0877646	0.140361	0.861798	0.0129098	0.0209673	0.0192757
35.5	355	3.6	1946.4	343	4579	3066	6199	36798	536	768	894	20277	19702	39979	1.02918	0.0085795	0.114535	0.0766903	0.155056	0.920433	0.013407	0.0192101	0.0223617
35.6	356	4.7	1945.3	579	5021	3724	6568	39826	731	977	952	19016	17878	36894	1.06365	0.0156936	0.136093	0.100938	0.178024	1.07947	0.0198135	0.0264813	0.0258037
35.7	357	5.8	1944.2	687	7222	3617	6358	36099	880	875	1119	18901	19182	38083	0.985351	0.0180395	0.189638	0.0949768	0.166951	0.947903	0.0231074	0.0229761	0.0293832
35.8	358	6.8	1943.2	318	3708	2834	4422	32556	603	755	1064	20714	17870	38584	1.15915	0.00824176	0.096102	0.0734501	0.114607	0.843769	0.0156282	0.0195677	0.0275762
35.9	359	7.9	1942.1	449	4018	3196	5480	35194	361	606	805	20701	20564	41265	1.00666	0.0108809	0.0973707	0.0774506	0.1328	0.852878	0.00874833	0.0146856	0.0195081
36	360	9	1941	592	4973	4476	6517	47499	447	1125	1081	20192	19322	39514	1.04503	0.014982	0.125854	0.113276	0.164929	1.20208	0.0113124	0.0284709	0.0273574
36.1	361	10.1	1939.9	404	5304	3044	6452	36229	369	1012	729	20653	20027	40680	1.03126	0.00993117	0.130383	0.0748279	0.158604	0.890585	0.0090708	0.0248771	0.0179204
36.2	362	11.2	1938.8	410	5535	3175	6224	36118	343	343	578	22440	20930	43370	1.07215	0.00945354	0.127623	0.0732073	0.143509	0.832788	0.00790869	0.00790869	0.0133272
36.3	363	12.2	1937.8	333	3141	3815	4720	33063	303	527	550	23719	21741	45460	1.09098	0.00732512	0.0690937	0.0839199	0.103828	0.727299	0.0066652	0.0115926	0.0120985
36.4	364	13.3	1936.7	293	3080	2492	3838	26951	162	595	611	22481	21777	44258	1.03233	0.00662027	0.0695919	0.0563062	0.0867188	0.608952	0.00366036	0.0134439	0.0138054
36.5	365	14.4	1935.6	266	2897	2871	3961	25860	232	415	531	24371	21773	46144	1.11932	0.00576456	0.0627817	0.0622183	0.08584	0.56042	0.00502774	0.00899359	0.0115075
36.6	366	15.4	1934.6	251	2539	2645	4004	25470	180	371	373	24797	20894	45691	1.1868	0.00549342	0.0555689	0.0578889	0.0876321	0.55744	0.00393951	0.00811976	0.00816353
36.7	367	16.5	1933.5	199	2509	2284	2880	22065	126	325	268	23894	22222	46116	1.07524	0.00431521	0.0544063	0.0495273	0.0624512	0.478467	0.00273224	0.00704745	0.00581143
36.8	368	17.6	1932.4	138	2038	2225	3136	21608	17	254	128	25390	23624	49014	1.07475	0.00281552	0.04158	0.0453952	0.0639817	0.440854	0.00034684	0.00518219	0.0026115
36.9	369	18.6	1931.4	146	1277	2031	2360	16794	34	308	362	25792	21532	47324	1.19785	0.00308512	0.0269842	0.0429169	0.049869	0.354873	0.000718452	0.00650833	0.0076494
37	370	19.7	1930.3	156	1123	1412	1532	16176	99	443	196	28280	20582	48862	1.37402	0.00319267	0.0229831	0.0288977	0.0313536	0.331055	0.00202611	0.00906635	0.0040113
37.1	371	20.8	1929.2	79	724	1168	1156	14746	0	130	0	27665	22348	50013	1.23792	0.00157959	0.0144762	0.0233539	0.023114	0.294843	0	0.00259932	0
37.2	372	21.9	1928.1	143	1005	1782	1474	16881	20	29	90	26743	23004	49747	1.16254	0.00287455	0.0202022	0.0358213	0.0296299	0.339337	0.000402034	0.00058295	0.00180915
37.3	373	22.9	1927.1	82	958	1285	1150	14687	162	354	75	26171	21648	47819	1.20893	0.0017148	0.0200339	0.0268722	0.024049	0.307137	0.00338777	0.00740292	0.00156841
37.4	374	23.9	1926.1	46	801	1196	1177	15657	0	339	86	27185	21907	49092	1.24093	0.000937016	0.0163163	0.0243624	0.0239754	0.318932	0	0.0069054	0.00175181
37.5	375	25	1925	102	947	1037	1002	15177	0	72	213	27239	22235	49474	1.22505	0.00206169	0.0191414	0.0209605	0.0202531	0.306767	0	0.00145531	0.00430529
37.6	376	26	1924	97	742	1446	1280	16190	324	233	153	27389	21217	48606	1.2909	0.00199564	0.0152656	0.0297494	0.0263342	0.333086	0.00666584	0.00479365	0.00314776
37.7	377	27.1	1922.9	97	669	1320	1185	18578	0	317	121	28968	22031	50999	1.31487	0.001902	0.0131179	0.0258829	0.0232357	0.364282	0	0.00621581	0.0023726
37.8	378	28.1	1921.9	78	802	1320	2036	19151	66	301	199	27289	23887	51176	1.14242	0.00152415	0.0156714	0.0257933	0.0397843	0.374218	0.00128967	0.00588166	0.00388854
37.9	379	29.2	1920.8	77	603	1195	1179	15402	139	227	160	27861	22361	50222	1.24596	0.00153319	0.0120067	0.0237944	0.0234758	0.306678	0.00276771	0.00451993	0.00318585
38	380	30.2	1919.8	73	781	1291	1448	15755	133	259	194	28792	22077	50869	1.30416	0.00143506	0.0153532	0.0253789	0.0284653	0.309717	0.00261456	0.00509151	0.00381372
38.1	381	31.2	1918.8	96	837	1308	1277	14485	48	234	165	28082	21588	49670	1.30082	0.00193276	0.0168512	0.0263338	0.0257097	0.291625	0.000966378	0.00471109	0.00332192
38.2	382	32.2	1917.8	88	902	1483	1390	17027	10	240	182	27927	23561	51488	1.18531	0.00170914	0.0175186	0.0288028	0.0269966	0.330698	0.00019422	0.00466128	0.0035348
38.3	383	33.2	1916.8	76	899	2507	1477	20131	114	185	323	29625	23742	53367	1.24779	0.0014241	0.0168456	0.0469766	0.0276763	0.377218	0.00213615	0.00346656	0.00605243
38.4	384	34.3	1915.7	94	1125	1422	1526	16265	129	215	271	27423	20660	48083	1.32735	0.00195495	0.023397	0.0295739	0.0317368	0.338269	0.00268286	0.00447143	0.00563609
38.5	385	35.4	1914.6	101	982	1338	1374	16319	109	289	214	25711	21202	46913	1.21267	0.00215292	0.0209324	0.0285209	0.0292883	0.347857	0.00232345	0.00616034	0.00456164
38.6	386	36.4	1913.6	54	728	1409	1256	14683	126	448	324	26539	20342	46881	1.30464	0.00115185	0.0155287	0.0300548	0.0267912	0.313197	0.00268766	0.00955611	0.00691112
38.7	387	37.4	1912.6	100	665	1295	1179	16918	92	214	315	27284	22579	49863	1.20838	0.0020055	0.0133365	0.0259712	0.0236448	0.33929	0.00184506	0.00429176	0.00631731
38.8	388	38.5	1911.5	104	1376	1406	1723	18600	80	383	492	27850	23224	51074	1.19919	0.00203626	0.0269413	0.0275287	0.0337354	0.364177	0.00156635	0.00749892	0.00963308
38.9	389	39.5	1910.5	115	1815	1490	1621	16693	266	365	532	27576	21588	49164	1.27738	0.00233911	0.0369173	0.0303067	0.0329713	0.339537	0.00541046	0.00742413	0.0108209
39	390	40.6	1909.4	156	1922	1556	1815	18473	321	399	314	27904	22464	50368	1.24217	0.0030972	0.0381591	0.0308926	0.0360348	0.366761	0.00637309	0.0079217	0.00623412
39.1	391	41.6	1908.4	229	1823	2126	2776	22660	356	654	472	25143	23524	48667	1.06882	0.00470545	0.0374586	0.0436846	0.0570407	0.465613	0.00731502	0.0134383	0.00969856
39.2	392	42.6	1907.4	218	2249	2041	3112	22855	447	915	434	25764	22587	48351	1.14066	0.0045087	0.046514	0.0422122	0.0643627	0.472689	0.0092449	0.0189241	0.00897603
39.3	393	43.6	1906.4	162	1905	2374	3106	26309	411	774	772	25420	22125	47545	1.14893	0.0034073	0.0400673	0.0499316	0.0653276	0.553349	0.00864444	0.0162793	0.0162372
39.4	394	44.6	1905.4	168	1383	2141	3063	28152	389	709	802	25441	21583	47024	1.17875	0.00357264	0.0294105	0.0455299	0.065137	0.598673	0.00827237	0.0150774	0.0170551
39.5	395	45.7	1904.3	175	1786	2166	2765	24811	295	792	572	24869	22086	46955	1.12601	0.00372697	0.0380364	0.0461293	0.0588862	0.5284	0.00628261	0.0168672	0.0121819
39.6	396	46.7	1903.3	177	1641	2149	2985	24927	273	561	530	26562	23354	49916	1.13736	0.00354596	0.0328752	0.0430523	0.0598005	0.499379	0.00546919	0.0112389	0.0106178
39.7	397	47.8	1902.2	178	2487	2199	3130	24424	356	479	207	25970	21647	47617	1.1997	0.00373816	0.0522292	0.046181	0.0657328	0.512926	0.00747632	0.0100594	0.00434719
39.8	398	48.8	1901.2	143	1623	1915	2191	20188	95	397	336	26594	21161	47755	1.25675	0.00299445	0.033986	0.0401005	0.04588	0.422741	0.00198932	0.00831327	0.00703591
39.9	399	49.9	1900.1	204	2044	2220	2607	22107	99	360	254	24764	21617	46381	1.14558	0.00439835	0.0440698	0.0478644	0.0562084	0.476639	0.00213449	0.0077618	0.00547638
40	400	51	1899	161	1324	2623	2325	22956	117	342	447	26775	24280	51055	1.10276	0.00315346	0.0259328	0.051376	0.0455391	0.449633	0.00229165	0.00669866	0.00875526
40.1	401	52	1898	131	855	2283	1941	20282	52	167	133	27705	21848	49553	1.26808	0.00264363	0.0172543	0.0460719	0.0391702	0.409299	0.00104938	0.00337013	0.00268399
40.2	402	53.1	1896.9	190	1306	2355	2453	23641	10	266	308	25928	23252	49180	1.11509	0.00386336	0.0265555	0.0478853	0.049878	0.480704	0.000203335	0.0054087	0.00626271
40.3	403	54.1	1895.9	206	1415	1625	2084	22723	300	267	232	27728	22112	49840	1.25398	0.00413323	0.0283909	0.0326043	0.0418138	0.455919	0.00601926	0.00535714	0.0046549
40.4	404	55.2	1894.8	125	1241	1459	1896	18713	165	337	242	27729	20727	48456	1.33782	0.00257966	0.0256109	0.0301098	0.0391283	0.386185	0.00340515	0.00695476	0.00499422
40.5	405	56.3	1893.7	86	846	1973	1978	20794	0	379	247	27361	21462	48823	1.27486	0.00176146	0.0173279	0.0404113	0.0405137	0.425906	0	0.00776273	0.00505909
40.6	406	57.4	1892.6	140	1054	2220	2159	21698	193	435	295	26731	22358	49089	1.19559	0.00285196	0.0214712	0.045224	0.0439813	0.442013	0.00393163	0.00886146	0.00600949
40.7	407	58.4	1891.6	149	1428	1635	2648	24015	120	571	605	27589	21260	48849	1.2977	0.00305022	0.0292329	0.0334705	0.0542079	0.491617	0.00245655	0.0116891	0.0123851
40.8	408	59.5	1890.5	207	1900	2137	3236	25305	253	496	352	26972	21423	48395	1.25902	0.0042773	0.0392603	0.0441575	0.0668664	0.522885	0.00522781	0.010249	0.00727348
40.9	409	60.6	1889.4	153	1639	1860	2870	24296	166	360	563	27264	21774	49038	1.25214	0.00312003	0.0334231	0.0379298	0.058526	0.495453	0.00338513	0.00734125	0.0114809
41	410	61.6	1888.4	161	1835	2147	3426	25468	212	528	521	26384	22467	48851	1.17434	0.00329574	0.0375632	0.04395	0.0701316	0.52134	0.00433973	0.0108084	0.0106651
41.1	411	62.7	1887.3	206	1924	2272	3596	25401	163	603	707	25731	23973	49704	1.07333	0.00414454	0.0387092	0.0457106	0.0723483	0.511045	0.00327941	0.0121318	0.0142242
41.2	412	63.7	1886.3	201	1912	2200	3089	25408	43	617	592	26521	22511	49032	1.17814	0.00409936	0.0389949	0.0448687	0.0629997	0.518192	0.000876978	0.0125836	0.0120737
41.3	413	64.8	1885.2	291	1916	2311	3463	24792	111	303	423	25397	22810	48207	1.11342	0.00603647	0.0397453	0.0479391	0.071836	0.514282	0.00230257	0.00628539	0.00877466
41.4	414	65.9	1884.1	148	1474	1693	2439	22010	307	407	437	26210	21672	47882	1.20939	0.00309093	0.030784	0.0353578	0.0509377	0.459672	0.0064116	0.00850006	0.0091266
41.5	415	67	1883	174	1529	1792	2521	24938	152	475	553	27175	22890	50065	1.1872	0.00347548	0.0305403	0.0357935	0.0503545	0.498112	0.00303605	0.00948767	0.0110456
41.6	416	68.1	1881.9	207	1532	2207	2889	25141	0	487	462	26865	21850	48715	1.22952	0.0042492	0.0314482	0.0453043	0.0593041	0.516083	0	0.00999692	0.00948373
41.7	417	69.1	1880.9	182	1570	1985	2725	23034	234	462	983	26521	22152	48673	1.19723	0.00373924	0.0322561	0.0407824	0.0559859	0.47324	0.00480759	0.00949192	0.020196
41.8	418	70.2	1879.8	224	1592	2036	2806	24468	464	599	630	26864	22253	49117	1.20721	0.00456054	0.0324124	0.041452	0.0571289	0.498157	0.00944683	0.0121954	0.0128265
41.9	419	71.3	1878.7	210	1488	2193	2987	25574	238	527	501	26369	21521	47890	1.22527	0.00438505	0.0310712	0.0457924	0.0623721	0.534015	0.00496972	0.0110044	0.0104615
42	420	72.4	1877.6	230	1872	2083	3270	25032	119	467	564	27622	22173	49795	1.24575	0.00461894	0.0375941	0.0418315	0.0656692	0.502701	0.0023898	0.00937845	0.0113264
42.1	421	73.4	1876.6	315	2196	2335	3649	27125	261	275	609	26793	22860	49653	1.17205	0.00634403	0.0442269	0.0470264	0.07349	0.546291	0.00525648	0.00553844	0.0122651
42.2	422	74.4	1875.6	277	2290	2271	3963	29369	198	378	475	26080	22982	49062	1.1348	0.00564592	0.0466756	0.0462884	0.0807753	0.59861	0.00403571	0.00770454	0.00968163
42.3	423	75.5	1874.5	257	2597	2339	3884	30798	213	369	128	24886	21082	45968	1.18044	0.00559085	0.0564958	0.0508832	0.0844936	0.669988	0.00463366	0.00802732	0.00278455
42.4	424	76.6	1873.4	241	2434	3238	3732	28467	175	539	244	25242	21899	47141	1.15266	0.00511232	0.0516323	0.0686876	0.0791668	0.603869	0.00371227	0.0114338	0.00517596
42.5	425	77.7	1872.3	264	1863	2023	3461	25613	164	525	533	25516	20959	46475	1.21742	0.00568047	0.0400861	0.0435288	0.0744701	0.551114	0.00352878	0.0112964	0.0114685
42.6	426	78.8	1871.2	168	1978	2218	3287	27816	327	622	519	25713	21452	47165	1.19863	0.00356196	0.0419379	0.0470264	0.0696915	0.589759	0.00693311	0.0131877	0.0110039
42.7	427	79.8	1870.2	244	3342	2553	4333	31539	456	659	464	23724	19638	43362	1.20807	0.00562705	0.0770721	0.0588764	0.0999262	0.727342	0.0105161	0.0151976	0.0107006
42.8	428	80.9	1869.1	270	3446	2570	4638	35250	421	807	574	22033	18302	40335	1.20386	0.00669394	0.0854345	0.0637164	0.114987	0.873931	0.0104376	0.0200074	0.0142308
42.9	429	82	1868	194	2068	2585	3965	28515	160	873	458	23951	20220	44171	1.18452	0.00439202	0.046818	0.0585226	0.0897648	0.645559	0.00362229	0.0197641	0.0103688
43	430	83	1867	275	2389	2034	3433	26363	324	637	486	24682	21689	46371	1.138	0.00593043	0.0515193	0.0438636	0.0740333	0.568523	0.00698713	0.013737	0.0104807
43.1	431	84	1866	274	3008	2418	4186	31290	498	582	564	24411	21913	46324	1.114	0.00591486	0.0649339	0.0521976	0.0903635	0.67546	0.0107504	0.0125637	0.0121751
43.2	432	85.1	1864.9	265	3335	2518	5289	31888	407	640	368	23922	21302	45224	1.12299	0.00585972	0.073744	0.0556784	0.116951	0.705112	0.00899965	0.0141518	0.00813727
43.3	433	86.2	1863.8	243	2444	2415	4677	28231	244	664	728	24359	22059	46418	1.10427	0.00523504	0.052652	0.0520272	0.100758	0.608191	0.00525658	0.0143048	0.0156836
43.4	434	87.2	1862.8	346	2452	1781	3280	27565	436	757	625	25470	20387	45857	1.24933	0.00754519	0.0534706	0.0388381	0.0715267	0.601108	0.00950782	0.0165078	0.0136293
43.5	435	88.2	1861.8	184	2218	2105	3328	30440	374	678	552	25475	21024	46499	1.21171	0.00395707	0.0477	0.0452698	0.0715714	0.654638	0.00804318	0.014581	0.0118712
43.6	436	89.2	1860.8	208	2632	2663	4915	31983	510	690	838	25579	22159	47738	1.15434	0.00435712	0.0551343	0.0557837	0.102958	0.669969	0.0106833	0.0144539	0.0175541
43.7	437	90.3	1859.7	292	4262	4463	6282	38597	565	934	830	25861	21848	47709	1.18368	0.00612044	0.0893332	0.0935463	0.131673	0.809009	0.0118426	0.019577	0.0173971
43.8	438	91.4	1858.6	579	6677	4324	8222	43646	648	840	1075	23760	25906	49666	0.917162	0.0116579	0.134438	0.0870616	0.165546	0.87879	0.0130472	0.016913	0.0216446
43.9	439	92.4	1857.6	585	5440	3570	9685	51103	689	940	955	19268	18773	38041	1.02637	0.0153781	0.143004	0.0938461	0.254594	1.34337	0.018112	0.0247102	0.0251045
44	440	93.5	1856.5	301	4702	2794	5838	38723	677	821	846	22329	20327	42656	1.09849	0.00705645	0.110231	0.0655008	0.136862	0.907797	0.0158712	0.019247	0.0198331
44.1	441	94.6	1855.4	396	5495	3823	6484	40436	509	944	841	23227	29124	52351	0.797521	0.00756433	0.104965	0.0730263	0.123856	0.772402	0.00972283	0.0180321	0.0160646
44.2	442	95.6	1854.4	424	4045	4630	7574	36892	507	931	990	24114	23744	47858	1.01558	0.00885954	0.0845209	0.0967445	0.15826	0.770864	0.0105938	0.0194534	0.0206862
44.3	443	96.7	1853.3	251	3961	2719	4037	30057	417	869	997	22916	19928	42844	1.14994	0.00585846	0.0924517	0.0634628	0.0942256	0.701545	0.00973298	0.0202829	0.0232705
44.4	444	97.7	1852.3	268	5631	3135	5616	30068	579	1184	498	22070	19569	41639	1.1278	0.00643627	0.135234	0.07529	0.134874	0.722111	0.0139052	0.0284349	0.0119599
44.5	445	98.8	1851.2	150	2815	2059	3614	25362	39	594	555	22857	19647	42504	1.16338	0.00352908	0.0662291	0.0484425	0.0850273	0.596697	0.000917561	0.0139752	0.0130576
44.6	446	99.8	1850.2	189	1676	1840	2196	17734	120	284	403	24358	19670	44028	1.23833	0.00429272	0.0380667	0.0417916	0.0498774	0.402789	0.00272554	0.00645044	0.00915327
44.7	447	100.9	1849.1	122	1419	1521	2133	16307	43	209	224	25132	20238	45370	1.24182	0.002689	0.0312762	0.0335244	0.0470134	0.359423	0.000947763	0.00460657	0.00493718
44.8	448	101.9	1848.1	110	1442	1622	1820	18213	15	293	481	26334	20766	47100	1.26813	0.00233546	0.0306157	0.0344374	0.0386412	0.386688	0.000318471	0.00622081	0.0102123
44.9	449	102.9	1847.1	126	1230	2249	1572	20371	0	300	132	27216	21186	48402	1.28462	0.0026032	0.0254122	0.046465	0.032478	0.420871	0	0.00619809	0.00272716
45	450	104	1846	165	972	1502	1565	17268	15	284	89	29520	21696	51216	1.36062	0.00322165	0.0189784	0.0293268	0.0305569	0.33716	0.000292877	0.00554514	0.00173774
45.1	451	105.1	1844.9	192	1007	1460	1319	19963	104	465	274	28379	21122	49501	1.34358	0.00387871	0.020343	0.0294944	0.0266459	0.403285	0.00210097	0.00939375	0.00553524
45.2	452	106.2	1843.8	127	1000	1692	1720	21469	34	289	130	28112	22478	50590	1.25065	0.00251038	0.0197668	0.0334453	0.0339988	0.424372	0.00067207	0.00571259	0.00256968
45.3	453	107.4	1842.6	117	970	1937	1515	22166	228	157	103	29017	22502	51519	1.28953	0.00227101	0.018828	0.0375978	0.0294066	0.430249	0.00442555	0.00304742	0.00199926
45.4	454	108.5	1841.5	108	977	1844	1743	21794	141	345	121	28590	23529	52119	1.2151	0.00207218	0.0187456	0.0353806	0.0334427	0.418158	0.00270535	0.00661947	0.00232161
45.5	455	109.6	1840.4	73	876	1728	1133	18962	184	270	150	26137	21534	47671	1.21375	0.00153133	0.018376	0.0362485	0.0237671	0.397768	0.00385979	0.00566382	0.00314657
45.6	456	110.7	1839.3	100	816	1272	1142	17579	32	160	178	27249	22865	50114	1.19173	0.00199545	0.0162829	0.0253821	0.022788	0.35078	0.000638544	0.00319272	0.0035519
45.7	457	111.8	1838.2	118	1356	1503	1902	20794	0	250	206	26436	21960	48396	1.20383	0.00243822	0.0280188	0.0310563	0.0393008	0.429664	0	0.00516572	0.00425655
45.8	458	113	1837	167	950	1684	1499	21669	0	217	246	28019	22300	50319	1.25646	0.00331883	0.0188795	0.0334665	0.0297899	0.430633	0	0.00431249	0.00488881
45.9	459	114.1	1835.9	133	1029	1712	2458	17744	98	249	347	27835	21809	49644	1.27631	0.00267908	0.0207276	0.0344855	0.0495125	0.357425	0.00197406	0.00501571	0.00698977
46	460	115.2	1834.8	101	1011	1657	1677	19217	90	341	0	28983	22201	51184	1.30548	0.00197327	0.0197523	0.0323734	0.0327641	0.375449	0.00175836	0.00666224	0
46.1	461	116.3	1833.7	74	562	1189	1024	18119	61	10	218	29838	21932	51770	1.36048	0.0014294	0.0108557	0.022967	0.0197798	0.34999	0.00117829	0.000193162	0.00421093
46.2	462	117.4	1832.6	120	759	1262	1260	17421	0	306	167	28121	20919	49040	1.34428	0.00244698	0.0154772	0.0257341	0.0256933	0.355241	0	0.0062398	0.00340538
46.3	463	118.5	1831.5	115	970	1571	1634	19443	169	345	168	28383	21349	49732	1.32948	0.00231239	0.0195045	0.0315893	0.0328561	0.390956	0.00339821	0.00693718	0.00337811
46.4	464	119.7	1830.3	119	1361	1620	1901	19755	180	257	174	27727	21832	49559	1.27002	0.00240118	0.0274622	0.0326883	0.0383583	0.398616	0.00363203	0.00518574	0.00351097
46.5	465	120.7	1829.3	106	794	1702	1272	17679	0	418	215	27957	21708	49665	1.28787	0.0021343	0.0159871	0.0342696	0.0256116	0.355965	0	0.00841639	0.004329
46.6	466	121.9	1828.1	120	973	1549	1471	18215	123	271	220	27668	21410	49078	1.29229	0.00244509	0.0198256	0.031562	0.0299727	0.371144	0.00250621	0.00552182	0.00448266
46.7	467	123	1827	179	1322	1781	2015	18331	0	228	208	28939	21221	50160	1.3637	0.00356858	0.0263557	0.0355064	0.0401715	0.365451	0	0.00454545	0.00414673
46.8	468	124.2	1825.8	156	1445	1814	1821	18780	243	368	215	27044	22774	49818	1.18749	0.0031314	0.0290056	0.0364125	0.0365531	0.376972	0.00487776	0.00738689	0.00431571
46.9	469	125.2	1824.8	191	1651	2894	2042	20830	19	212	509	27425	21368	48793	1.28346	0.0039145	0.0338368	0.0593118	0.0418503	0.426905	0.0003894	0.00434489	0.0104318
47	470	126.4	1823.6	154	1062	1807	2211	20730	73	374	600	27427	22064	49491	1.24307	0.00311168	0.0214584	0.0365117	0.0446748	0.418864	0.00147502	0.00755693	0.0121234
47.1	471	127.5	1822.5	159	957	1687	1858	18432	158	380	549	29171	21781	50952	1.33929	0.00312058	0.0187824	0.0331096	0.0364657	0.361752	0.00310096	0.007458	0.0107748
47.2	472	128.6	1821.4	171	1418	1798	2325	21485	254	509	434	27474	22824	50298	1.20373	0.00339974	0.028192	0.0357469	0.0462245	0.427154	0.0050499	0.0101197	0.00862857
47.3	473	129.8	1820.2	202	2480	2072	3127	21255	201	611	399	26841	21749	48590	1.23413	0.00415723	0.0510393	0.0426425	0.0643548	0.437436	0.00413665	0.0125746	0.00821157
47.4	474	130.9	1819.1	237	2024	2063	3123	22568	233	524	512	26147	21786	47933	1.20017	0.0049444	0.0422256	0.0430392	0.0651534	0.470824	0.00486095	0.0109319	0.0106816
47.5	475	132	1818	186	1511	1899	2762	23002	477	679	749	25293	20748	46041	1.21906	0.00403988	0.0328186	0.0412458	0.05999	0.499598	0.0103603	0.0147477	0.0162681
47.6	476	133.1	1816.9	236	2074	2191	3050	26027	315	639	609	24190	20919	45109	1.15637	0.00523177	0.0459775	0.0485712	0.067614	0.57698	0.00698309	0.0141657	0.0135006
47.7	477	134.2	1815.8	282	2524	2780	5415	35450	481	674	556	23612	19843	43455	1.18994	0.00648947	0.0580831	0.0639742	0.124612	0.815786	0.0110689	0.0155103	0.0127948
47.8	478	135.3	1814.7	281	2656	2697	4872	34494	416	664	749	22302	20097	42399	1.10972	0.00662751	0.062643	0.06361	0.114908	0.813557	0.00981155	0.0156607	0.0176655
47.9	479	136.4	1813.6	289	3151	2207	4746	33853	317	504	626	22474	19515	41989	1.15163	0.00688276	0.0750435	0.0525614	0.11303	0.806235	0.0075496	0.0120031	0.0149087
48	480	137.5	1812.5	241	2119	1859	3912	30608	168	724	619	25474	20597	46071	1.23678	0.00523106	0.0459942	0.0403508	0.0849124	0.664366	0.00364655	0.0157149	0.0134358
48.1	481	138.6	1811.4	266	2636	1973	3698	30152	408	587	299	24743	21404	46147	1.156	0.00576419	0.0571218	0.0427547	0.0801352	0.65339	0.00884131	0.0127202	0.00647929
48.2	482	139.7	1810.3	253	2667	2776	4755	32971	360	610	692	24651	22094	46745	1.11573	0.00541234	0.0570542	0.059386	0.101722	0.705337	0.00770136	0.0130495	0.0148037
48.3	483	140.8	1809.2	323	3727	2761	5059	38644	569	731	559	23742	20814	44556	1.14067	0.0072493	0.0836475	0.061967	0.113543	0.867313	0.0127704	0.0164063	0.012546
48.4	484	142	1808	258	2833	2446	4964	36382	570	490	651	23767	20487	44254	1.1601	0.00582998	0.0640168	0.0552718	0.112171	0.822118	0.0128802	0.0110724	0.0147105
48.5	485	143.1	1806.9	244	2740	2378	5251	37559	517	514	713	23909	20182	44091	1.18467	0.00553401	0.0621442	0.0539339	0.119095	0.851852	0.0117257	0.0116577	0.0161711
48.6	486	144.2	1805.8	354	3767	2879	5221	36575	520	627	611	21296	20470	41766	1.04035	0.00847579	0.090193	0.0689317	0.125006	0.875712	0.0124503	0.0150122	0.0146291
48.7	487	145.3	1804.7	388	4081	2715	6383	44064	453	514	672	20676	19870	40546	1.04056	0.00956938	0.100651	0.066961	0.157426	1.08677	0.0111725	0.012677	0.0165738
48.8	488	146.4	1803.6	617	5891	3890	7976	50131	589	696	958	19113	21265	40378	0.898801	0.0152806	0.145896	0.0963396	0.197533	1.24154	0.0145872	0.0172371	0.0237258
48.9	489	147.5	1802.5	593	5470	4089	8202	49676	580	764	535	21630	20976	42606	1.03118	0.0139182	0.128386	0.0959724	0.192508	1.16594	0.0136131	0.0179317	0.0125569
49	490	148.6	1801.4	732	6626	4576	8686	56891	699	869	953	20152	20732	40884	0.972024	0.0179043	0.162068	0.111926	0.212455	1.39152	0.0170972	0.0212553	0.0233099
49.1	491	149.7	1800.3	713	6811	4470	8751	54893	626	1011	579	17430	18124	35554	0.961708	0.020054	0.191568	0.125724	0.246133	1.54393	0.017607	0.0284356	0.0162851
49.2	492	150.8	1799.2	774	6804	6777	9497	56220	866	1112	945	17419	17514	34933	0.994576	0.0221567	0.194773	0.194	0.271863	1.60937	0.0247903	0.0318324	0.0270518
49.3	493	152	1798	1006	9065	9749	10785	67294	871	1208	1025	16486	16367	32853	1.00727	0.0306213	0.275926	0.296746	0.328281	2.04834	0.026512	0.0367699	0.0311996
49.4	494	153.1	1796.9	950	9067	6830	12710	70923	769	1235	1279	15872	16224	32096	0.978304	0.0295987	0.282496	0.212799	0.396	2.20971	0.0239594	0.0384783	0.0398492
49.5	495	154.2	1795.8	922	9300	6233	10818	58816	781	1149	1287	14884	18814	33698	0.791113	0.0273607	0.275981	0.184966	0.321028	1.74539	0.0231764	0.034097	0.0381922
49.6	496	155.4	1794.6	742	8324	5192	8906	59376	813	934	1104	17973	18362	36335	0.978815	0.0204211	0.22909	0.142893	0.245108	1.63413	0.0223751	0.0257052	0.0303839
49.7	497	156.5	1793.5	705	6319	5367	7936	59459	753	1224	842	19098	19813	38911	0.963913	0.0181183	0.162396	0.13793	0.203953	1.52808	0.0193519	0.0314564	0.0216391
49.8	498	157.7	1792.3	679	5597	6783	8106	57129	612	1050	1401	18532	17162	35694	1.07983	0.0190228	0.156805	0.190032	0.227097	1.60052	0.0171457	0.0294167	0.0392503
49.9	499	158.7	1791.3	438	6550	6091	6995	48961	593	901	1248	18803	17782	36585	1.05742	0.0119721	0.179035	0.166489	0.191199	1.33828	0.0162088	0.0246276	0.0341123
50	500	159.9	1790.1	447	4243	4507	6012	34764	560	715	959	20263	18128	38391	1.11777	0.0116434	0.110521	0.117397	0.156599	0.905525	0.0145868	0.0186242	0.0249798
50.1	501	161	1789	410	3623	2834	5159	34877	354	621	809	23082	20117	43199	1.14739	0.00949096	0.0838677	0.0656034	0.119424	0.807357	0.00819463	0.0143753	0.0187273
50.2	502	162.4	1787.6	351	4100	3098	5402	39852	495	658	801	22266	19690	41956	1.13083	0.00836591	0.0977214	0.0738393	0.128754	0.949852	0.0117981	0.0156831	0.0190914
50.3	503	163.7	1786.3	409	5021	2773	4723	29595	289	457	450	22484	19485	41969	1.15391	0.00974529	0.119636	0.0660726	0.112535	0.705163	0.00688603	0.010889	0.0107222
50.4	504	165	1785	435	4082	3450	5057	30391	347	489	492	24633	19763	44396	1.24642	0.00979818	0.0919452	0.0777097	0.113907	0.684544	0.00781602	0.0110145	0.0110821
50.5	505	166.3	1783.7	418	3472	2490	4377	32240	294	728	476	25753	19559	45312	1.31668	0.00922493	0.0766243	0.0549523	0.0965969	0.711511	0.00648835	0.0160664	0.0105049
50.6	506	167.6	1782.4	337	3001	3202	4122	30831	129	489	433	23746	21971	45717	1.08079	0.00737144	0.065643	0.0700396	0.0901634	0.674388	0.00282171	0.0106962	0.00947131
50.7	507	168.8	1781.2	344	3470	3076	4640	32773	486	597	486	24519	21125	45644	1.16066	0.00753659	0.0760231	0.0673911	0.101656	0.718013	0.0106476	0.0130795	0.0106476
50.8	508	170.1	1779.9	358	3540	2992	5196	37038	409	511	561	24077	21239	45316	1.13362	0.00790008	0.0781181	0.0660252	0.114661	0.817327	0.00902551	0.0112764	0.0123797
50.9	509	171.4	1778.6	387	3835	2401	5199	34680	417	471	602	23884	19605	43489	1.21826	0.0088988	0.0881832	0.0552094	0.119547	0.797443	0.00958863	0.0108303	0.0138426
51	510	172.7	1777.3	257	2412	1974	3579	28819	454	446	565	25516	20571	46087	1.24039	0.00557641	0.0523358	0.042832	0.0776575	0.625317	0.00985093	0.00967735	0.0122594
51.1	511	174	1776	257	2557	2089	3647	26113	288	469	495	23724	20270	43994	1.1704	0.00584171	0.0581216	0.0474837	0.0828977	0.593558	0.00654635	0.0106605	0.0112515
51.2	512	175.3	1774.7	248	2915	2380	4311	31920	547	513	747	24937	24285	49222	1.02685	0.0050384	0.0592215	0.0483524	0.0875828	0.648491	0.0111129	0.0104222	0.0151761
51.3	513	176.6	1773.4	389	3815	4357	6078	38694	453	711	634	23830	20780	44610	1.14678	0.00872002	0.0855189	0.0976687	0.136247	0.867384	0.0101547	0.0159381	0.0142121
51.4	514	177.8	1772.2	409	4449	2884	5359	34271	465	631	687	23971	18624	42595	1.2871	0.00960207	0.104449	0.0677075	0.125813	0.804578	0.0109168	0.0148139	0.0161287
51.5	515	179.1	1770.9	283	3532	2316	5555	32786	450	576	823	20570	18560	39130	1.1083	0.0072323	0.0902632	0.0591873	0.141963	0.837874	0.0115001	0.0147202	0.0210325
51.6	516	180.4	1769.6	274	3536	2318	5143	35461	534	762	927	23338	19859	43197	1.17519	0.00634303	0.0818575	0.0536611	0.119059	0.820913	0.012362	0.0176401	0.0214598
51.7	517	181.8	1768.2	229	2659	2220	4063	30023	497	611	813	23965	20286	44251	1.18136	0.00517502	0.060089	0.0501684	0.0918171	0.678471	0.0112314	0.0138076	0.0183725
51.8	518	183.1	1766.9	265	2665	2150	3856	28981	450	634	640	24818	20033	44851	1.23886	0.00590845	0.059419	0.0479365	0.0859736	0.646162	0.0100332	0.0141357	0.0142695
51.9	519	184.3	1765.7	201	2698	1774	3784	27005	399	581	632	24057	20183	44240	1.19194	0.0045434	0.0609855	0.0400995	0.0855335	0.61042	0.00901899	0.0131329	0.0142857
52	520	185.6	1764.4	205	2005	1487	2749	26708	415	627	757	24259	22770	47029	1.06539	0.00435901	0.0426333	0.0316188	0.0584533	0.567905	0.00882434	0.0133322	0.0160965
52.1	521	186.9	1763.1	232	2089	2095	3539	26654	399	571	778	25002	21435	46437	1.16641	0.00499602	0.0449857	0.0451149	0.0762108	0.573982	0.00859229	0.0122962	0.0167539
52.2	522	188.2	1761.8	385	3135	2936	4969	29563	455	657	1075	24216	20073	44289	1.2064	0.0086929	0.0707851	0.0662919	0.112195	0.667502	0.0102734	0.0148344	0.0242724
52.3	523	189.5	1760.5	285	3224	2275	4500	33852	478	577	687	23915	20202	44117	1.18379	0.00646009	0.0730784	0.0515674	0.102001	0.767323	0.0108348	0.0130789	0.0155722
52.4	524	190.9	1759.1	305	2249	2139	3734	31213	465	666	1105	25127	21283	46410	1.18061	0.00657186	0.0484594	0.0460892	0.0804568	0.672549	0.0100194	0.0143504	0.0238095
52.5	525	192.2	1757.8	253	2102	2463	3949	29471	333	667	795	25690	21613	47303	1.18864	0.0053485	0.0444369	0.0520686	0.0834831	0.623026	0.00703972	0.0141006	0.0168065
52.6	526	193.4	1756.6	358	2631	2154	4486	29306	478	611	941	24483	20848	45331	1.17436	0.00789747	0.0580398	0.0475172	0.098961	0.646489	0.0105447	0.0134786	0.0207584
52.7	527	194.7	1755.3	307	2462	2298	4158	28083	390	589	700	23654	20587	44241	1.14898	0.00693926	0.0556497	0.0519428	0.0939852	0.634773	0.00881535	0.0133134	0.0158224
52.8	528	196	1754	340	3184	2678	5986	33201	390	835	800	25792	21215	47007	1.21574	0.00723297	0.0677346	0.0569702	0.127343	0.706299	0.00829664	0.0177633	0.0170187
52.9	529	197.3	1752.7	348	3900	3113	5850	35951	398	596	950	24424	20937	45361	1.16655	0.00767179	0.0859769	0.0686272	0.128965	0.792553	0.00877406	0.013139	0.0209431
53	530	198.6	1751.4	369	3416	2946	5833	34701	476	746	1022	22406	29300	51706	0.76471	0.0071365	0.0660658	0.056976	0.112811	0.671121	0.00920589	0.0144277	0.0197656
53.1	531	199.8	1750.2	483	4122	3511	6081	36479	581	739	739	22744	21460	44204	1.05983	0.0109266	0.0932495	0.0794272	0.137567	0.825242	0.0131436	0.0167179	0.0167179
53.2	532	201.1	1748.9	439	5183	2935	6414	38149	590	740	863	21708	21125	42833	1.0276	0.0102491	0.121005	0.0685219	0.149744	0.890645	0.0137744	0.0172764	0.020148
53.3	533	202.4	1747.6	453	4769	3665	6823	41977	642	912	1095	21419	20808	42227	1.02936	0.0107277	0.112937	0.0867928	0.161579	0.99408	0.0152035	0.0215976	0.0259313
53.4	534	203.7	1746.3	598	5043	4452	6668	47896	528	976	1168	22793	21423	44216	1.06395	0.0135245	0.114054	0.100688	0.150805	1.08323	0.0119414	0.0220735	0.0264158
53.5	535	205	1745	578	4970	3946	7778	50516	640	990	1385	21633	20677	42310	1.04623	0.0136611	0.117466	0.093264	0.183834	1.19395	0.0151264	0.0233987	0.0327346
53.6	536	206.3	1743.7	709	5769	5276	8007	49687	630	930	1266	20547	19982	40529	1.02828	0.0174936	0.142343	0.130178	0.197562	1.22596	0.0155444	0.0229465	0.0312369
53.7	537	207.6	1742.4	818	6572	5375	7974	48984	634	983	916	20413	21079	41492	0.968405	0.0197146	0.158392	0.129543	0.192182	1.18056	0.0152801	0.0236913	0.0220765
53.8	538	208.9	1741.1	986	7950	5824	10268	56304	591	968	1094	18428	21538	39966	0.855604	0.024671	0.198919	0.145724	0.256918	1.4088	0.0147876	0.0242206	0.0273733
53.9	539	210.2	1739.8	956	8129	6547	9660	52662	521	1044	1164	17914	18600	36514	0.963118	0.0261817	0.222627	0.179301	0.264556	1.44224	0.0142685	0.0285918	0.0318782
54	540	211.5	1738.5	770	6784	4677	8955	46923	540	1047	1062	17381	17386	34767	0.999712	0.0221474	0.195128	0.134524	0.257572	1.34964	0.015532	0.0301148	0.0305462
54.1	541	212.8	1737.2	662	6288	4572	8952	50769	663	630	776	17552	18890	36442	0.929169	0.0181659	0.172548	0.12546	0.245651	1.39315	0.0181933	0.0172877	0.0212941
54.2	542	214.1	1735.9	750	6260	5104	8739	50786	595	824	1048	20757	20015	40772	1.03707	0.018395	0.153537	0.125184	0.214338	1.24561	0.0145933	0.0202099	0.0257039
54.3	543	215.3	1734.7	819	7462	5612	9401	51282	549	1093	1036	19545	19117	38662	1.02239	0.0211836	0.193006	0.145155	0.243159	1.32642	0.0142	0.0282707	0.0267963
54.4	544	216.7	1733.3	606	5132	4512	7931	43829	498	1021	1044	18344	17848	36192	1.02779	0.016744	0.141799	0.124668	0.219137	1.21101	0.0137599	0.0282107	0.0288462
54.5	545	217.9	1732.1	720	5419	3668	6539	42754	588	835	906	20846	17492	38338	1.19174	0.0187803	0.141348	0.0956753	0.170562	1.11519	0.0153373	0.02178	0.0236319
54.6	546	219.2	1730.8	591	4588	3063	5192	31917	633	848	774	17570	15681	33251	1.12046	0.0177739	0.137981	0.0921175	0.156146	0.959881	0.019037	0.025503	0.0232775
54.7	547	220.5	1729.5	637	4511	3245	6108	33828	518	668	594	18793	18062	36855	1.04047	0.017284	0.122399	0.0880478	0.165731	0.917867	0.0140551	0.0181251	0.0161172
54.8	548	221.8	1728.2	478	4589	2893	6286	42249	478	841	812	20119	18740	38859	1.07359	0.0123009	0.118094	0.0744486	0.161764	1.08724	0.0123009	0.0216423	0.0208961
54.9	549	223.1	1726.9	641	6262	3643	7762	47591	774	827	1093	21223	19791	41014	1.07236	0.0156288	0.15268	0.0888233	0.189252	1.16036	0.0188716	0.0201638	0.0266494
55	550	224.4	1725.6	580	5187	3783	7183	45086	432	1061	711	19919	21183	41102	0.94033	0.0141112	0.126198	0.0920393	0.17476	1.09693	0.0105104	0.0258138	0.0172984
55.1	551	225.5	1724.5	576	5717	4616	7431	45875	509	979	739	19966	19518	39484	1.02295	0.0145882	0.144793	0.116908	0.188203	1.16186	0.0128913	0.0247949	0.0187164
55.2	552	226.6	1723.4	656	5873	5093	7274	50933	615	858	959	19597	21157	40754	0.926266	0.0160966	0.144109	0.124969	0.178486	1.24977	0.0150905	0.0210531	0.0235314
55.3	553	227.7	1722.3	650	6708	4380	8517	59448	643	1204	860	19380	19181	38561	1.01037	0.0168564	0.173958	0.113586	0.220871	1.54166	0.0166749	0.0312233	0.0223023
55.4	554	228.9	1721.1	895	7120	7645	9951	66831	774	1278	1394	17018	16530	33548	1.02952	0.0266782	0.212233	0.227882	0.29662	1.9921	0.0230714	0.0380947	0.0415524
55.5	555	230.1	1719.9	696	6567	5032	8445	60823	525	1167	1505	18151	17183	35334	1.05633	0.0196977	0.185855	0.142412	0.239005	1.72137	0.0148582	0.0330277	0.0425935
55.6	556	231.2	1718.8	498	4606	4071	8134	49586	500	801	1258	19372	20173	39545	0.960293	0.0125932	0.116475	0.102946	0.20569	1.25391	0.0126438	0.0202554	0.0318119
55.7	557	232.4	1717.6	528	5621	5821	7647	49163	426	806	1075	19217	18801	38018	1.02213	0.0138882	0.147851	0.153112	0.201142	1.29315	0.0112052	0.0212005	0.0282761
55.8	558	233.5	1716.5	585	5752	3989	7116	45568	538	640	920	21140	19515	40655	1.08327	0.0143894	0.141483	0.0981183	0.175034	1.12085	0.0132333	0.0157422	0.0226294
55.9	559	234.7	1715.3	775	5527	4886	6711	42162	295	691	471	19656	19554	39210	1.00522	0.0197654	0.140959	0.124611	0.171155	1.07529	0.00752359	0.0176231	0.0120122
56	560	235.8	1714.2	523	4523	3505	5534	32257	416	550	671	19019	18428	37447	1.03207	0.0139664	0.120784	0.093599	0.147782	0.861404	0.011109	0.0146874	0.0179187
56.1	561	236.9	1713.1	657	5149	3822	4512	33263	220	585	458	22641	20362	43003	1.11192	0.015278	0.119736	0.0888775	0.104923	0.773504	0.00511592	0.0136037	0.0106504
56.2	562	238	1712	329	3649	2887	4493	28871	202	294	130	24224	19471	43695	1.24411	0.00752947	0.0835107	0.0660716	0.102826	0.660739	0.00462295	0.00672846	0.00297517
56.3	563	239.2	1710.8	365	3282	2750	4270	27890	235	391	195	24341	19781	44122	1.23052	0.00827252	0.0743847	0.0623272	0.0967771	0.632111	0.00532614	0.00886179	0.00441956
56.4	564	240.3	1709.7	286	3050	3052	3861	25648	67	361	209	24653	20840	45493	1.18297	0.00628668	0.0670433	0.0670872	0.0848702	0.563779	0.00147275	0.00793529	0.00459411
56.5	565	241.4	1708.6	307	3381	2952	4389	27845	222	184	299	23647	21219	44866	1.11443	0.0068426	0.0753577	0.0657959	0.0978246	0.620626	0.00494807	0.0041011	0.00666429
56.6	566	242.6	1707.4	201	2211	2317	3129	26483	244	419	219	26048	20079	46127	1.29728	0.00435753	0.0479329	0.0502309	0.0678345	0.574132	0.00528974	0.00908362	0.00474776
56.7	567	243.8	1706.2	234	1972	2538	3670	26680	91	325	445	25429	26865	52294	0.946548	0.0044747	0.0377099	0.0485333	0.0701801	0.510192	0.00174016	0.00621486	0.00850958
56.8	568	244.8	1705.2	206	1972	2449	3058	25003	309	376	692	26466	20675	47141	1.2801	0.00436987	0.041832	0.0519505	0.0648692	0.530388	0.0065548	0.00797607	0.0146794
56.9	569	246	1704	276	2469	2183	2961	27199	57	546	596	25282	20441	45723	1.23683	0.00603635	0.0539991	0.047744	0.0647595	0.594865	0.00124664	0.0119415	0.013035
57	570	247.1	1702.9	252	2374	2743	3964	25719	275	436	399	25609	21378	46987	1.19791	0.00536319	0.0505246	0.0583778	0.0843638	0.547364	0.00585268	0.00927916	0.00849171
57.1	571	248.3	1701.7	163	2073	2331	3383	24853	261	491	328	26790	21116	47906	1.26871	0.0034025	0.0432722	0.0486578	0.0706175	0.518787	0.00544817	0.0102492	0.00684674
57.2	572	249.4	1700.6	195	2263	2602	3352	24901	288	537	531	25659	21061	46720	1.21832	0.0041738	0.0484375	0.0556935	0.0717466	0.532984	0.00616438	0.011494	0.0113656
57.3	573	250.5	1699.5	209	1668	2325	2972	28016	172	504	672	26678	21448	48126	1.24385	0.00434277	0.034659	0.0483107	0.0617546	0.582139	0.00357395	0.0104725	0.0139633
57.4	574	251.7	1698.3	185	2510	2423	3427	24599	155	496	212	25595	21238	46833	1.20515	0.00395021	0.0535947	0.051737	0.0731749	0.525249	0.00330963	0.0105908	0.00452672
57.5	575	252.8	1697.2	177	1964	2368	2984	23839	0	221	66	27667	21840	49507	1.2668	0.00357525	0.0396712	0.0478316	0.0602743	0.481528	0	0.00446402	0.00133314
57.6	576	253.9	1696.1	148	1412	2314	2417	21992	108	256	195	26879	22043	48922	1.21939	0.00302522	0.0288623	0.0472998	0.0494052	0.449532	0.0022076	0.00523282	0.00398594
57.7	577	255.1	1694.9	115	1379	2369	2108	21220	0	227	223	28468	20323	48791	1.40078	0.00235699	0.0282634	0.048554	0.0432047	0.434916	0	0.0046525	0.00457052
57.8	578	256.2	1693.8	108	1266	2247	2193	21717	45	345	124	26585	21541	48126	1.23416	0.00224411	0.0263059	0.0466899	0.0455679	0.451253	0.000935046	0.00716868	0.00257657
57.9	579	257.4	1692.6	118	1563	2268	2690	23913	135	379	186	27709	22649	50358	1.22341	0.00234322	0.0310378	0.0450375	0.0534175	0.47486	0.00268081	0.00752611	0.00369355
58	580	258.5	1691.5	148	1545	2439	2133	22179	37	226	93	27911	21542	49453	1.29565	0.00299274	0.0312418	0.0493196	0.0431319	0.448486	0.000748185	0.00457	0.00188057
58.1	581	259.6	1690.4	149	1400	2591	2184	25960	325	582	326	28755	21661	50416	1.3275	0.00295541	0.027769	0.0513924	0.0433196	0.514916	0.00644637	0.011544	0.0064662
58.2	582	260.7	1689.3	120	1407	2020	1994	20370	274	476	335	27374	22502	49876	1.21651	0.00240597	0.02821	0.0405004	0.0399791	0.408413	0.00549362	0.00954367	0.00671666
58.3	583	261.9	1688.1	167	1854	2033	3137	21901	111	557	411	27801	22475	50276	1.23697	0.00332166	0.0368764	0.0404368	0.0623956	0.435615	0.00220781	0.0110788	0.00817487
58.4	584	263	1687	165	1705	3280	3099	23237	190	486	208	28945	21226	50171	1.36366	0.00328875	0.0339838	0.0653764	0.0617688	0.463156	0.00378705	0.00968687	0.00414582
58.5	585	264.2	1685.8	163	2239	2232	3094	22691	182	264	452	26896	21742	48638	1.23705	0.00335129	0.046034	0.04589	0.0636128	0.466528	0.00374193	0.00542785	0.00929315
58.6	586	265.3	1684.7	177	1956	2089	2509	20576	305	354	512	27874	21959	49833	1.26937	0.00355186	0.0392511	0.04192	0.0503482	0.412899	0.00612044	0.00710373	0.0102743
58.7	587	266.4	1683.6	155	1852	1847	2036	18374	374	695	509	28349	23553	51902	1.20363	0.0029864	0.0356826	0.0355863	0.0392278	0.354013	0.00720589	0.0133906	0.00980694
58.8	588	267.5	1682.5	103	1205	2240	2121	20718	312	571	771	28080	21969	50049	1.27816	0.00205798	0.0240764	0.0447561	0.0423785	0.413954	0.00623389	0.0114088	0.0154049
58.9	589	268.7	1681.3	176	1687	2020	2811	19448	284	670	565	26749	22352	49101	1.19672	0.00358445	0.0343578	0.0411397	0.0572493	0.396082	0.005784	0.0136453	0.0115069
59	590	269.9	1680.1	258	2821	2881	4036	25444	391	765	788	26376	21419	47795	1.23143	0.00539805	0.0590229	0.0602783	0.084444	0.532357	0.00818077	0.0160059	0.0164871
59.1	591	271	1679	236	2574	2600	3032	21941	397	660	645	27679	21710	49389	1.27494	0.00477839	0.0521169	0.0526433	0.0613902	0.444249	0.00803823	0.0133633	0.0130596
59.2	592	272.1	1677.9	231	3310	2025	3002	21252	414	490	956	26239	21196	47435	1.23792	0.00486982	0.0697797	0.04269	0.0632866	0.448024	0.00872773	0.0103299	0.0201539
59.3	593	273.3	1676.7	219	2735	2290	3421	23182	245	678	705	26123	21017	47140	1.24295	0.00464574	0.0580187	0.0485787	0.0725711	0.491769	0.00519728	0.0143827	0.0149555
59.4	594	274.4	1675.6	182	2321	1922	3790	24824	325	478	378	25346	20404	45750	1.24221	0.00397814	0.0507322	0.0420109	0.0828415	0.542601	0.00710383	0.0104481	0.0082623
59.5	595	275.6	1674.4	157	1803	1788	2709	20036	147	389	557	26365	20229	46594	1.30333	0.00336953	0.038696	0.038374	0.0581405	0.430012	0.00315491	0.00834871	0.0119543
59.6	596	276.7	1673.3	153	1671	1982	2522	20838	149	551	229	25851	19474	45325	1.32746	0.00337562	0.0368671	0.0437286	0.0556426	0.459746	0.00328737	0.0121566	0.0050524
59.7	597	277.8	1672.2	216	1869	1897	2958	19671	364	363	344	25588	21974	47562	1.16447	0.00454144	0.0392961	0.0398848	0.0621925	0.413586	0.00765317	0.00763214	0.00723266
59.8	598	278.9	1671.1	166	1498	2155	2440	19260	255	405	401	26109	21487	47596	1.21511	0.00348769	0.0314732	0.0452769	0.0512648	0.404656	0.00535759	0.00850912	0.00842508
59.9	599	280.1	1669.9	197	1530	2057	2545	20483	71	338	285	28372	21154	49526	1.34121	0.00397771	0.0308929	0.0415337	0.0513872	0.413581	0.00143359	0.0068247	0.00575455
60	600	281.2	1668.8	264	1883	2454	3295	23255	94	558	418	26185	21061	47246	1.24329	0.00558777	0.0398552	0.0519409	0.0697414	0.492211	0.00198959	0.0118105	0.00884731
60.1	601	282.3	1667.7	234	1544	1844	2658	18751	153	500	479	24725	19601	44326	1.26142	0.00527907	0.0348328	0.0416009	0.0599648	0.423025	0.0034517	0.0112801	0.0108063
60.2	602	283.3	1666.7	223	1879	2193	2929	20776	191	466	627	26379	20726	47105	1.27275	0.0047341	0.0398896	0.0465556	0.0621802	0.441057	0.00405477	0.00989279	0.0133107
60.3	603	284.3	1665.7	142	1466	2027	2868	21442	95	436	356	25212	20908	46120	1.20585	0.00307892	0.0317866	0.0439506	0.0621856	0.464918	0.00205984	0.0094536	0.00771899
60.4	604	285.4	1664.6	201	2075	2316	3583	23043	49	359	358	24182	20910	45092	1.15648	0.00445755	0.046017	0.0513617	0.0794598	0.511022	0.00108667	0.0079615	0.00793932
60.5	605	286.4	1663.6	137	2350	2100	2766	21959	174	332	283	24974	20599	45573	1.21239	0.00300617	0.0515656	0.0460799	0.0606938	0.481842	0.00381805	0.00728502	0.00620982
60.6	606	287.4	1662.6	171	2005	2091	2938	23247	121	555	345	25623	20673	46296	1.23944	0.00369362	0.0433083	0.0451659	0.0634612	0.502138	0.00261362	0.0119881	0.00745205
60.7	607	288.4	1661.6	169	1928	2266	3295	22921	0	183	464	25071	20930	46001	1.19785	0.00367383	0.0419121	0.0492598	0.0716289	0.498272	0	0.00397817	0.0100867
60.8	608	289.4	1660.6	184	1862	2261	3253	21836	228	388	342	25982	21543	47525	1.20605	0.00387165	0.0391794	0.047575	0.0684482	0.459463	0.00479748	0.00816412	0.00719621
60.9	609	290.5	1659.5	132	1508	1997	2647	18923	0	267	72	26047	21132	47179	1.23259	0.00279785	0.0319634	0.0423282	0.0561055	0.401089	0	0.0056593	0.0015261
61	610	291.5	1658.5	105	1232	1864	1931	17768	23	146	66	25461	21137	46598	1.20457	0.00225332	0.0264389	0.0400017	0.0414395	0.381304	0.000493583	0.00313318	0.00141637
61.1	611	292.6	1657.4	144	1355	2001	2320	20961	0	139	86	27339	21271	48610	1.28527	0.00296235	0.0278749	0.0411644	0.0477268	0.431208	0	0.00285949	0.00176918
61.2	612	293.6	1656.4	117	1157	1737	1771	15691	0	199	194	27167	21535	48702	1.26153	0.00240237	0.0237567	0.0356659	0.036364	0.322184	0	0.00408607	0.00398341
61.3	613	294.7	1655.3	112	1268	1502	1570	15243	207	358	183	26302	20607	46909	1.27636	0.0023876	0.0270311	0.0320194	0.0334691	0.324948	0.0044128	0.0076318	0.00390117
61.4	614	295.7	1654.3	105	1053	1537	1523	16146	17	395	0	27685	21833	49518	1.26803	0.00212044	0.021265	0.0310392	0.0307565	0.326063	0.00034331	0.0079769	0
61.5	615	296.8	1653.2	73	655	1507	1263	16943	61	488	35	28736	22071	50807	1.30198	0.00143681	0.0128919	0.0296613	0.0248588	0.333478	0.00120062	0.00960498	0.000688881
61.6	616	297.8	1652.2	59	814	1437	1464	18530	40	259	170	28522	22095	50617	1.29088	0.00116562	0.0160816	0.0283897	0.0289231	0.366083	0.000790248	0.00511686	0.00335856
61.7	617	298.8	1651.2	50	702	1652	1127	19792	0	445	17	31411	21376	52787	1.46945	0.000947203	0.0132987	0.0312956	0.02135	0.374941	0	0.00843011	0.000322049
61.8	618	299.9	1650.1	96	907	1713	1113	21851	46	129	392	29152	22703	51855	1.28406	0.00185132	0.0174911	0.0330344	0.0214637	0.421387	0.000887089	0.00248771	0.00755954
61.9	619	300.9	1649.1	61	668	1569	1257	19133	95	421	87	30515	22497	53012	1.3564	0.00115068	0.0126009	0.0295971	0.0237116	0.360918	0.00179205	0.0079416	0.00164114
62	620	302	1648	65	763	1630	1148	17709	5	293	268	29018	24524	53542	1.18325	0.001214	0.0142505	0.0304434	0.0214411	0.33075	9.33846e-05	0.00547234	0.00500542
62.1	621	303	1647	90	648	1539	1021	17145	113	181	120	29214	22369	51583	1.306	0.00174476	0.0125623	0.0298354	0.0197933	0.332377	0.00219064	0.00350891	0.00232635
62.2	622	304.1	1645.9	90	523	1357	997	16840	0	362	32	29135	22028	51163	1.32263	0.00175908	0.0102222	0.0265231	0.0194867	0.329144	0	0.00707543	0.000625452
62.3	623	305.1	1644.9	61	502	1466	867	17797	0	230	212	29034	22718	51752	1.27802	0.0011787	0.00970011	0.0283274	0.016753	0.34389	0	0.00444427	0.00409646
62.4	624	306.1	1643.9	88	807	1720	1181	20530	0	62	0	28429	22548	50977	1.26082	0.00172627	0.0158307	0.0337407	0.0231673	0.402731	0	0.00121623	0
62.5	625	307.2	1642.8	95	903	1756	1363	20979	192	165	106	28730	21495	50225	1.33659	0.00189149	0.0179791	0.0349627	0.0271379	0.4177	0.0038228	0.00328522	0.0021105
62.6	626	308.2	1641.8	93	1166	1870	1464	21195	53	271	275	28086	22940	51026	1.22432	0.0018226	0.0228511	0.036648	0.0286913	0.415376	0.00103869	0.00531102	0.00538941
62.7	627	309.3	1640.7	96	616	2233	1016	19957	7	488	27	30206	22958	53164	1.31571	0.00180573	0.0115868	0.0420021	0.0191107	0.375386	0.000131668	0.00917914	0.000507862
62.8	628	310.3	1639.7	107	827	1716	1184	17519	13	141	332	28209	22336	50545	1.26294	0.00211693	0.0163617	0.0339499	0.0234247	0.346602	0.000257197	0.00278959	0.0065684
62.9	629	311.3	1638.7	77	1087	1911	1438	18468	0	111	136	29167	24461	53628	1.19239	0.00143582	0.0202693	0.0356344	0.0268144	0.344372	0	0.00206981	0.00253599
63	630	312.4	1637.6	131	1055	1782	1390	16821	0	409	234	26683	20491	47174	1.30218	0.00277695	0.022364	0.037775	0.0294654	0.356574	0	0.00867003	0.00496036
63.1	631	313.4	1636.6	139	1052	1639	2389	26107	59	475	174	26131	19985	46116	1.30753	0.00301414	0.022812	0.0355408	0.0518041	0.566116	0.00127938	0.0103001	0.00377309
63.2	632	314.4	1635.6	91	892	1734	1592	20022	154	307	329	26887	21041	47928	1.27784	0.00189868	0.0186113	0.0361793	0.0332165	0.417752	0.00321315	0.00640544	0.00686446
63.3	633	315.5	1634.5	122	1295	1792	3870	21375	71	319	302	26770	20147	46917	1.32873	0.00260034	0.0276019	0.0381951	0.0824861	0.455592	0.00151331	0.00679924	0.0064369
63.4	634	316.5	1633.5	110	927	1511	1543	18706	157	365	210	26652	20432	47084	1.30442	0.00233625	0.0196882	0.0320916	0.0327712	0.39729	0.00333447	0.0077521	0.00446011
63.5	635	317.6	1632.4	58	856	1164	1028	14967	0	145	166	28157	20511	48668	1.37278	0.00119175	0.0175886	0.0239172	0.0211227	0.307533	0	0.00297937	0.00341087
63.6	636	318.6	1631.4	100	707	1125	974	14546	86	278	288	27119	20590	47709	1.3171	0.00209604	0.014819	0.0235805	0.0204154	0.30489	0.00180259	0.00582699	0.0060366
63.7	637	319.6	1630.4	66	493	1285	766	16998	0	309	83	27259	20605	47864	1.32293	0.00137891	0.0103	0.0268469	0.0160037	0.355131	0	0.00645579	0.00173408
63.8	638	320.7	1629.3	105	962	1593	1286	19914	0	246	101	28410	20592	49002	1.37966	0.00214277	0.0196319	0.0325089	0.0262438	0.406392	0	0.0050202	0.00206114
63.9	639	321.7	1628.3	83	808	1600	1583	17744	0	378	152	28771	21255	50026	1.35361	0.00165914	0.0161516	0.0319834	0.0316435	0.354696	0	0.00755607	0.00303842
64	640	322.8	1627.2	96	723	1404	975	19315	0	243	40	30435	22170	52605	1.3728	0.00182492	0.0137439	0.0266895	0.0185344	0.36717	0	0.00461933	0.000760384
64.1	641	323.9	1626.1	79	585	1495	975	17808	0	227	236	26737	20176	46913	1.32519	0.00168397	0.0124699	0.0318675	0.0207832	0.379596	0	0.00483874	0.00503059
64.2	642	324.9	1625.1	96	471	1348	600	16323	0	267	129	28608	20048	48656	1.42698	0.00197304	0.0096802	0.0277047	0.0123315	0.335478	0	0.0054875	0.00265127
64.3	643	325.9	1624.1	144	694	1485	1098	17298	99	214	306	28133	21579	49712	1.30372	0.00289668	0.0139604	0.0298721	0.0220872	0.347964	0.00199147	0.0043048	0.00615546
64.4	644	327	1623	147	930	1675	1254	22758	18	233	447	28294	21601	49895	1.30985	0.00294619	0.0186391	0.0335705	0.0251328	0.456118	0.000360758	0.00466981	0.00895881
64.5	645	328	1622	132	728	1765	1125	20249	19	169	156	27781	21103	48884	1.31645	0.00270027	0.0148924	0.0361059	0.0230137	0.414226	0.000388675	0.00345716	0.00319123
64.6	646	329	1621	86	934	1795	1096	22022	0	199	231	28564	21430	49994	1.3329	0.00172021	0.0186822	0.0359043	0.0219226	0.440493	0	0.00398048	0.00462055
64.7	647	330	1620	89	636	1966	1020	22934	154	323	173	28858	22221	51079	1.29868	0.0017424	0.0124513	0.0384894	0.0199691	0.448991	0.00301494	0.00632354	0.00338691
64.8	648	330.9	1619.1	127	1226	2172	1591	19675	251	541	237	27861	20780	48641	1.34076	0.00261097	0.0252051	0.0446537	0.032709	0.404494	0.00516026	0.0111223	0.00487243
64.9	649	332	1618	101	746	2309	1518	19940	77	376	225	28758	22251	51009	1.29244	0.00198004	0.0146249	0.0452665	0.0297595	0.390911	0.00150954	0.00737125	0.00441099
65	650	333.1	1616.9	87	739	2036	1182	17777	211	451	186	29905	21903	51808	1.36534	0.00167928	0.0142642	0.0392989	0.022815	0.343132	0.00407273	0.00870522	0.00359018
65.1	651	334	1616	87	718	1924	900	17305	97	163	491	29587	22541	52128	1.31259	0.00166897	0.0137738	0.0369091	0.0172652	0.331971	0.0018608	0.00312692	0.00941912
65.2	652	335.1	1614.9	84	616	2104	1211	16923	147	466	162	30090	22565	52655	1.33348	0.00159529	0.0116988	0.0399582	0.0229988	0.321394	0.00279176	0.00885006	0.00307663
65.3	653	336	1614	113	662	1944	1321	16963	109	487	267	30250	22430	52680	1.34864	0.00214503	0.0125664	0.0369021	0.0250759	0.322001	0.0020691	0.0092445	0.00506834
65.4	654	337.1	1612.9	92	954	2215	1455	15999	21	421	291	28778	22022	50800	1.30678	0.00181102	0.0187795	0.0436024	0.0286417	0.314941	0.000413386	0.0082874	0.00572835
65.5	655	338	1612	128	1059	2018	1579	20287	106	368	415	29285	21726	51011	1.34792	0.00250926	0.0207602	0.0395601	0.0309541	0.397699	0.00207798	0.00721413	0.0081355
65.6	656	339.1	1610.9	203	590	1772	1172	22692	0	242	0	28631	22453	51084	1.27515	0.00397385	0.0115496	0.034688	0.0229426	0.44421	0	0.0047373	0
65.7	657	340.1	1609.9	118	644	1726	1018	22229	21	331	29	29781	21830	51611	1.36422	0.00228633	0.012478	0.0334425	0.0197245	0.430703	0.00040689	0.00641336	0.000561896
65.8	658	341.1	1608.9	105	780	1912	1204	24528	0	230	149	30743	21721	52464	1.41536	0.00200137	0.0148673	0.036444	0.0229491	0.467521	0	0.00438396	0.00284004
65.9	659	342.1	1607.9	101	709	1731	956	22140	0	178	322	29921	22549	52470	1.32693	0.00192491	0.0135125	0.0329903	0.0182199	0.421955	0	0.00339241	0.00613684
66	660	343.2	1606.8	75	707	1469	800	21379	142	204	67	30442	22630	53072	1.34521	0.00141317	0.0133215	0.0276794	0.0150739	0.40283	0.00267561	0.00384383	0.00126244
66.1	661	344.1	1605.9	79	399	1423	769	17424	0	225	119	29367	22670	52037	1.29541	0.00151815	0.00766762	0.0273459	0.0147779	0.334839	0	0.00432385	0.00228683
66.2	662	345.2	1604.8	119	485	1439	1011	16942	0	212	200	29763	22327	52090	1.33305	0.00228451	0.00931081	0.0276253	0.0194087	0.325245	0	0.00406988	0.00383951
66.3	663	346.2	1603.8	71	453	1552	779	18117	159	248	19	30398	22524	52922	1.34958	0.0013416	0.00855977	0.0293262	0.0147198	0.342334	0.00300442	0.00468614	0.000359019
66.4	664	347.2	1602.8	73	581	1579	804	17535	0	262	178	31164	21849	53013	1.42634	0.00137702	0.0109596	0.0297851	0.0151661	0.330768	0	0.00494218	0.00335767
66.5	665	348.2	1601.8	43	344	1795	623	17301	0	137	0	30100	22290	52390	1.35038	0.000820767	0.00656614	0.0342623	0.0118916	0.330235	0	0.002615	0
66.6	666	349.2	1600.8	71	335	1628	610	15683	0	233	186	30483	21954	52437	1.38849	0.00135401	0.00638862	0.0310468	0.011633	0.299083	0	0.00444343	0.00354711
66.7	667	350.2	1599.8	68	274	1300	452	15401	250	334	137	31379	21648	53027	1.44951	0.00128237	0.00516718	0.0245158	0.00852396	0.290437	0.00471458	0.00629868	0.00258359
66.8	668	351.3	1598.7	30	304	1264	527	15311	0	82	55	30025	22110	52135	1.35798	0.000575429	0.00583102	0.0242447	0.0101084	0.29368	0	0.00157284	0.00105495
66.9	669	352.3	1597.7	56	253	1392	500	15707	14	322	205	31490	22009	53499	1.43078	0.00104675	0.00472906	0.0260192	0.00934597	0.293594	0.000261687	0.0060188	0.00383185
67	670	353.3	1596.7	59	296	1299	556	14618	0	122	182	29111	21709	50820	1.34096	0.00116096	0.00582448	0.0255608	0.0109406	0.287643	0	0.00240063	0.00358127
67.1	671	354.3	1595.7	49	241	1231	690	16535	92	228	252	30657	21265	51922	1.44166	0.000943723	0.00464158	0.0237086	0.0132892	0.318458	0.00177189	0.0043912	0.00485343
67.2	672	355.3	1594.7	45	365	1483	808	14693	0	199	120	30821	22249	53070	1.38528	0.000847937	0.00687771	0.0279442	0.0152252	0.276861	0	0.00374976	0.00226116
67.3	673	356.4	1593.6	44	323	1516	677	12228	79	370	195	29540	22603	52143	1.30691	0.000843833	0.0061945	0.0290739	0.0129835	0.234509	0.00151506	0.00709587	0.00373972
67.4	674	357.4	1592.6	72	294	1613	578	11479	186	203	281	31114	21983	53097	1.41537	0.00135601	0.00553704	0.0303784	0.0108857	0.216189	0.00350302	0.00382319	0.0052922
67.5	675	358.4	1591.6	49	346	1516	712	11809	243	341	195	29974	21832	51806	1.37294	0.000945836	0.00667876	0.029263	0.0137436	0.227947	0.00469058	0.00658225	0.00376404
67.6	676	359.4	1590.6	80	549	1525	916	12529	98	313	394	29581	22592	52173	1.30936	0.00153336	0.0105227	0.0292297	0.017557	0.240143	0.00187837	0.00599927	0.0075518
67.7	677	360.5	1589.5	82	779	1579	1346	15179	132	362	255	29878	22226	52104	1.34428	0.00157378	0.0149509	0.0303048	0.0258329	0.291321	0.00253339	0.00694764	0.00489406
67.8	678	361.5	1588.5	121	717	1707	1431	16249	152	462	593	29997	21973	51970	1.36518	0.00232827	0.0137964	0.0328459	0.0275351	0.312661	0.00292476	0.00888974	0.0114104
67.9	679	362.5	1587.5	92	577	2268	1969	14596	29	555	195	28637	22112	50749	1.29509	0.00181284	0.0113697	0.0446905	0.0387988	0.287612	0.00057144	0.0109362	0.00384244
68	680	363.5	1586.5	86	778	2025	1683	14458	0	345	319	28915	22469	51384	1.28688	0.00167367	0.0151409	0.0394092	0.0327534	0.281372	0	0.00671415	0.00620816
68.1	681	364.5	1585.5	109	1289	2203	1794	14983	142	232	185	29169	21878	51047	1.33326	0.00213529	0.0252512	0.0431563	0.0351441	0.293514	0.00278175	0.00454483	0.00362411
68.2	682	365.6	1584.4	93	545	2068	1170	13087	122	277	169	29475	21679	51154	1.35961	0.00181804	0.0106541	0.0404269	0.0228721	0.255835	0.00238496	0.00541502	0.00330375
68.3	683	366.5	1583.5	92	297	1797	670	11462	0	165	190	29310	22080	51390	1.32745	0.00179023	0.00577933	0.0349679	0.0130376	0.22304	0	0.00321074	0.00369722
68.4	684	367.6	1582.4	58	300	1749	718	11518	0	101	257	30261	21553	51814	1.40403	0.00111939	0.00578994	0.0337554	0.0138573	0.222295	0	0.00194928	0.00496005
68.5	685	368.6	1581.4	66	294	1783	693	11443	0	182	162	30716	22163	52879	1.38591	0.00124813	0.00555986	0.0337185	0.0131054	0.2164	0	0.00344182	0.0030636
68.6	686	369.6	1580.4	54	229	1569	551	9914	0	149	19	30513	21826	52339	1.39801	0.00103174	0.00437532	0.0299776	0.0105275	0.189419	0	0.00284683	0.000363018
68.7	687	370.6	1579.4	72	201	1460	408	9652	88	231	265	30135	21190	51325	1.42213	0.00140283	0.00391622	0.0284462	0.00794934	0.188057	0.00171456	0.00450073	0.00516318
68.8	688	371.7	1578.3	92	156	1495	403	10259	121	120	246	30968	22554	53522	1.37306	0.00171892	0.00291469	0.0279324	0.00752961	0.191678	0.00226075	0.00224207	0.00459624
68.9	689	372.7	1577.3	53	221	1578	435	10336	0	93	43	30649	22058	52707	1.38947	0.00100556	0.00419299	0.0299391	0.00825317	0.196103	0	0.00176447	0.000815831
69	690	373.7	1576.3	37	230	1671	403	10386	183	136	200	30223	22541	52764	1.3408	0.000701236	0.00435903	0.0316693	0.00763778	0.196839	0.00346827	0.00257751	0.00379046
69.1	691	374.7	1575.3	56	281	1585	404	10111	21	248	333	29713	22614	52327	1.31392	0.00107019	0.00537008	0.0302903	0.00772068	0.193227	0.000401322	0.00473943	0.00636383
69.2	692	375.7	1574.3	53	241	1408	461	10606	50	181	0	29742	22523	52265	1.32052	0.00101406	0.00461112	0.0269396	0.00882043	0.202927	0.000956663	0.00346312	0
69.3	693	376.7	1573.3	50	288	1164	501	10909	0	205	107	29593	22708	52301	1.3032	0.000956005	0.00550659	0.0222558	0.00957917	0.208581	0	0.00391962	0.00204585
69.4	694	377.8	1572.2	60	255	1165	554	11814	0	234	143	29984	21074	51058	1.4228	0.00117513	0.00499432	0.0228172	0.0108504	0.231384	0	0.00458302	0.00280074
69.5	695	378.8	1571.2	68	178	1109	400	11868	0	374	125	29730	20653	50383	1.4395	0.00134966	0.00353294	0.0220114	0.00793919	0.235556	0	0.00742314	0.002481
69.6	696	379.8	1570.2	50	270	1320	525	12197	153	76	65	29957	21648	51605	1.38382	0.000968898	0.00523205	0.0255789	0.0101734	0.236353	0.00296483	0.00147273	0.00125957
69.7	697	380.9	1569.1	39	295	1142	478	12397	0	467	120	31235	22081	53316	1.41456	0.000731488	0.00553305	0.0214195	0.00896541	0.232519	0	0.0087591	0.00225073
69.8	698	381.9	1568.1	87	259	1179	580	12393	12	189	251	28995	23117	52112	1.25427	0.00166948	0.00497006	0.0226243	0.0111299	0.237815	0.000230273	0.0036268	0.00481655
69.9	699	382.9	1567.1	77	323	1219	682	13992	68	130	227	28448	21606	50054	1.31667	0.00153834	0.00645303	0.0243537	0.0136253	0.279538	0.00135853	0.0025972	0.0045351
70	700	383.8	1566.2	123	435	1252	696	15116	0	173	215	29192	21983	51175	1.32794	0.00240352	0.00850024	0.0244651	0.0136004	0.295379	0	0.00338056	0.00420127
70.1	701	384.8	1565.2	139	482	1242	886	13706	0	148	279	29217	21090	50307	1.38535	0.00276303	0.00958117	0.0246884	0.0176119	0.272447	0	0.00294194	0.00554595
70.2	702	385.8	1564.2	88	579	1529	913	13763	220	219	175	28887	22043	50930	1.31048	0.00172786	0.0113685	0.0300216	0.0179266	0.270234	0.00431965	0.00430002	0.00343609
70.3	703	386.7	1563.3	129	612	1592	1030	14693	60	139	465	30033	21541	51574	1.39422	0.00250126	0.0118664	0.0308683	0.0199713	0.284892	0.00116338	0.00269516	0.00901617
70.4	704	387.6	1562.4	162	1076	1768	2065	15551	142	422	356	29026	20844	49870	1.39254	0.00324845	0.0215761	0.0354522	0.0414077	0.311831	0.0028474	0.008462	0.00713856
70.5	705	388.6	1561.4	127	1203	1839	2230	16118	93	290	418	27398	22277	49675	1.22988	0.00255662	0.0242174	0.0370206	0.0448918	0.324469	0.00187217	0.00583795	0.0084147
70.6	706	389.5	1560.5	131	1336	1781	1932	15232	0	291	534	28175	21382	49557	1.3177	0.00264342	0.0269589	0.0359384	0.0389854	0.307363	0	0.00587203	0.0107755
70.7	707	390.5	1559.5	130	1105	1849	1980	15305	308	504	488	29540	21288	50828	1.38764	0.00255765	0.02174	0.0363776	0.0389549	0.301114	0.00605965	0.00991579	0.00960101
70.8	708	391.4	1558.6	120	1011	1670	1912	15853	312	462	608	28946	21931	50877	1.31987	0.00235863	0.0198715	0.0328243	0.0375808	0.311595	0.00613244	0.00908072	0.0119504
70.9	709	392.4	1557.6	197	1599	2220	2806	17597	196	358	1011	28345	23080	51425	1.22812	0.00383082	0.0310938	0.0431697	0.0545649	0.342188	0.00381138	0.00696159	0.0196597
71	710	393.3	1556.7	195	1990	1910	3028	17494	273	557	585	26525	21546	48071	1.23109	0.0040565	0.0413971	0.0397329	0.0629902	0.36392	0.0056791	0.011587	0.0121695
71.1	711	394.3	1555.7	226	2173	2076	3487	17706	128	426	722	27064	21134	48198	1.28059	0.00468899	0.0450849	0.0430723	0.0723474	0.36736	0.00265571	0.00883854	0.0149799
71.2	712	395.2	1554.8	249	2174	2488	3711	18193	118	495	824	27000	21524	48524	1.25441	0.00513148	0.0448026	0.0512736	0.0764776	0.374928	0.00243179	0.0102011	0.0169813
71.3	713	396.2	1553.8	231	2379	2229	3804	17363	365	249	650	27329	21213	48542	1.28831	0.00475877	0.0490091	0.045919	0.0783651	0.35769	0.00751926	0.00512958	0.0133905
71.4	714	397.2	1552.8	228	2285	2108	3705	16307	254	535	484	25973	22127	48100	1.17381	0.00474012	0.0475052	0.0438254	0.077027	0.339023	0.00528067	0.0111227	0.0100624
71.5	715	398.1	1551.9	223	2335	2118	3746	17770	269	441	767	26707	22193	48900	1.2034	0.00456033	0.0477505	0.0433129	0.0766053	0.363395	0.00550102	0.0090184	0.0156851
71.6	716	399.1	1550.9	231	1937	2373	3414	17291	196	511	688	27862	21229	49091	1.31245	0.00470555	0.0394573	0.0483388	0.0695443	0.352223	0.00399259	0.0104092	0.0140148
71.7	717	400.1	1549.9	187	2046	2040	3445	16737	128	437	745	28115	21925	50040	1.28233	0.00373701	0.0408873	0.0407674	0.0688449	0.334472	0.00255795	0.00873301	0.0148881
71.8	718	401	1549	252	2320	2527	3890	18344	362	597	607	26511	23181	49692	1.14365	0.00507124	0.0466876	0.0508533	0.0782822	0.369154	0.00728487	0.012014	0.0122152
71.9	719	401.9	1548.1	196	2531	2409	3969	19906	333	605	666	27183	21564	48747	1.26057	0.00402076	0.0519211	0.0494184	0.0814204	0.408353	0.00683119	0.012411	0.0136624
72	720	402.9	1547.1	221	1915	2105	3888	18699	411	695	887	27648	21258	48906	1.30059	0.00451887	0.0391567	0.0430418	0.0794994	0.382346	0.00840388	0.0142109	0.0181368
72.1	721	403.8	1546.2	219	2321	2374	4061	21087	295	534	645	26256	21411	47667	1.22629	0.00459437	0.048692	0.0498038	0.0851952	0.442382	0.00618877	0.0112027	0.0135314
72.2	722	404.8	1545.2	340	3019	2523	4689	21506	387	773	675	25873	21290	47163	1.21527	0.00720904	0.064012	0.0534953	0.0994212	0.455993	0.00820558	0.01639	0.0143121
72.3	723	405.8	1544.2	208	2823	2375	5199	25497	343	998	273	26812	21373	48185	1.25448	0.0043167	0.0585867	0.0492892	0.107897	0.529148	0.0071184	0.0207118	0.00566566
72.4	724	406.8	1543.2	242	2299	2127	4256	22332	220	569	447	26349	21284	47633	1.23797	0.00508051	0.0482649	0.0446539	0.0893498	0.468835	0.00461865	0.0119455	0.00938425
72.5	725	407.7	1542.3	149	1823	1970	3082	17799	267	442	437	26657	21927	48584	1.21572	0.00306685	0.0375226	0.0405483	0.0634365	0.366355	0.00549564	0.00909765	0.00899473
72.6	726	408.7	1541.3	183	1790	2022	3787	18066	0	363	305	26688	21679	48367	1.23105	0.00378357	0.0370087	0.0418054	0.0782972	0.373519	0	0.00750512	0.00630595
72.7	727	409.6	1540.4	158	1638	1913	2999	18216	195	286	502	27379	22370	49749	1.22392	0.00317594	0.0329253	0.038453	0.0602826	0.366158	0.00391968	0.00574886	0.0100907
72.8	728	410.6	1539.4	178	1499	1609	2797	15494	156	222	341	27683	22072	49755	1.25421	0.00357753	0.0301276	0.0323385	0.0562155	0.311406	0.00313536	0.00446186	0.00685358
72.9	729	411.5	1538.5	172	1456	1638	3208	17568	0	433	344	29100	22478	51578	1.2946	0.00333476	0.0282291	0.0317577	0.0621971	0.34061	0	0.00839505	0.00666951
73	730	412.5	1537.5	145	1363	1742	2527	14862	0	295	143	28388	20978	49366	1.35323	0.00293724	0.0276101	0.0352874	0.0511891	0.301057	0	0.00597577	0.00289673
73.1	731	413.5	1536.5	223	1709	1546	3099	22066	139	213	196	26918	20144	47062	1.33628	0.00473843	0.0363138	0.0328503	0.0658493	0.468871	0.00295355	0.00452594	0.00416472
73.2	732	414.4	1535.6	236	1641	1696	3042	19529	141	274	129	27776	21610	49386	1.28533	0.00477868	0.033228	0.0343417	0.0615964	0.395436	0.00285506	0.00554813	0.00261208
73.3	733	415.4	1534.6	208	1195	1811	2017	12750	0	357	0	28044	21974	50018	1.27624	0.0041585	0.0238914	0.036207	0.0403255	0.254908	0	0.00713743	0
73.4	734	416.3	1533.7	141	1225	1571	1697	11630	0	272	122	28759	20889	49648	1.37675	0.00283999	0.0246737	0.0316428	0.0341806	0.234249	0	0.00547857	0.0024573
73.5	735	417.3	1532.7	124	955	1418	1607	11574	168	438	388	26152	22593	48745	1.15753	0.00254385	0.0195918	0.0290902	0.0329675	0.23744	0.00344651	0.00898554	0.00795979
73.6	736	418.3	1531.7	138	1246	1491	1732	10564	0	375	224	28276	20311	48587	1.39215	0.00284027	0.0256447	0.0306872	0.0356474	0.217424	0	0.00771811	0.00461029
73.7	737	419.2	1530.8	87	725	1352	1419	10215	0	194	243	25464	19214	44678	1.32528	0.00194727	0.0162272	0.030261	0.0317606	0.228636	0	0.00434218	0.00543892
73.8	738	420.2	1529.8	93	666	1292	1578	11079	56	472	170	26926	20104	47030	1.33934	0.00197746	0.0141612	0.0274718	0.0335531	0.235573	0.00119073	0.0100361	0.00361471
73.9	739	421.1	1528.9	136	858	1454	1865	11469	0	587	332	28444	21340	49784	1.3329	0.0027318	0.0172345	0.0292062	0.0374618	0.230375	0	0.0117909	0.00666881
74	740	422	1528	120	910	1423	1758	13004	89	236	376	29467	21380	50847	1.37825	0.00236002	0.0178968	0.0279859	0.0345743	0.255748	0.00175035	0.00464138	0.00739473
74.1	741	422.9	1527.1	124	776	1381	2079	12940	185	258	416	28818	21384	50202	1.34764	0.00247002	0.0154576	0.0275089	0.0414127	0.257759	0.00368511	0.00513924	0.00828652
74.2	742	423.9	1526.1	126	835	1453	1643	12482	0	388	205	30451	21478	51929	1.41778	0.00242639	0.0160796	0.0279805	0.0316394	0.240367	0	0.00747174	0.0039477
74.3	743	424.8	1525.2	138	931	1586	1730	12217	0	322	103	29832	21216	51048	1.40611	0.00270334	0.0182377	0.0310688	0.0338897	0.239324	0	0.00630779	0.00201771
74.4	744	425.7	1524.3	143	919	1393	1962	13074	35	313	135	29476	22230	51706	1.32596	0.00276564	0.0177736	0.0269408	0.0379453	0.252853	0.000676904	0.00605346	0.00261092
74.5	745	426.6	1523.4	105	1159	1454	1875	13550	111	335	363	29871	21942	51813	1.36136	0.00202652	0.0223689	0.0280625	0.0361878	0.261517	0.00214232	0.00646556	0.00700596
74.6	746	427.6	1522.4	134	1355	2281	2833	14152	140	335	502	29348	21688	51036	1.35319	0.0026256	0.0265499	0.0446939	0.0555098	0.277294	0.00274316	0.00656399	0.00983619
74.7	747	428.5	1521.5	175	1209	1773	2044	14272	173	408	222	29438	22681	52119	1.29791	0.0033577	0.0231969	0.0340183	0.0392179	0.273835	0.00331933	0.00782824	0.00425948
74.8	748	429.5	1520.5	132	1225	1797	2223	13937	122	399	356	29688	21163	50851	1.40283	0.00259582	0.02409	0.0353385	0.043716	0.274075	0.00239917	0.00784645	0.00700085
74.9	749	430.4	1519.6	131	1266	1682	2353	13567	212	389	595	28415	22013	50428	1.29083	0.00259776	0.0251051	0.0333545	0.0466606	0.269037	0.00420401	0.00771397	0.011799
75	750	431.3	1518.7	83	833	1550	2031	13001	434	608	1166	29317	20403	49720	1.4369	0.00166935	0.0167538	0.0311746	0.0408488	0.261484	0.00872888	0.0122285	0.0234513
75.1	751	432.2	1517.8	125	1913	2266	3047	16252	80	703	994	27757	20641	48398	1.34475	0.00258275	0.0395264	0.0468201	0.0629571	0.335799	0.00165296	0.0145254	0.020538
75.2	752	433	1517	136	1359	2214	3022	16131	123	393	438	28363	20667	49030	1.37238	0.00277381	0.0277177	0.045156	0.0616357	0.329003	0.00250867	0.0080155	0.00893331
75.3	753	434	1516	147	1363	2362	2971	15356	0	353	432	28585	21833	50418	1.30926	0.00291563	0.027034	0.0468483	0.0589274	0.304574	0	0.00700147	0.00856837
75.4	754	434.8	1515.2	100	1236	1942	2582	14817	36	226	155	28677	21734	50411	1.31945	0.00198369	0.0245185	0.0385233	0.051219	0.293924	0.00071413	0.00448315	0.00307473
75.5	755	435.8	1514.2	171	2157	1613	2597	13971	0	508	458	28797	22165	50962	1.29921	0.00335544	0.0423257	0.031651	0.0509595	0.274145	0	0.00996821	0.00898709
75.6	756	436.7	1513.3	210	1999	1887	2968	15254	225	209	544	28991	21584	50575	1.34317	0.00415225	0.0395255	0.0373109	0.0586851	0.301611	0.00444884	0.00413248	0.0107563
75.7	757	437.6	1512.4	166	1254	1880	2062	11763	16	390	209	29685	20324	50009	1.46059	0.0033194	0.0250755	0.0375932	0.0412326	0.235218	0.000319942	0.0077986	0.00417925
75.8	758	438.5	1511.5	196	1632	1882	2580	12410	139	496	180	29002	21020	50022	1.37973	0.00391828	0.0326256	0.0376234	0.0515773	0.248091	0.00277878	0.00991564	0.00359842
75.9	759	439.4	1510.6	203	1612	2153	2401	13453	86	172	0	28360	21894	50254	1.29533	0.00403948	0.032077	0.0428424	0.0477773	0.2677	0.00171131	0.00342261	0
76	760	440.4	1509.6	162	2054	2410	2383	14405	0	298	159	29141	22935	52076	1.27059	0.00311084	0.0394424	0.0462785	0.04576	0.276615	0	0.00572241	0.00305323
76.1	761	441.3	1508.7	186	1664	2526	2737	15085	0	397	173	29675	22701	52376	1.30721	0.00355124	0.0317703	0.0482282	0.0522568	0.288014	0	0.00757981	0.00330304
76.2	762	442.2	1507.8	346	4406	2880	3177	17435	0	175	357	28092	21139	49231	1.32892	0.00702809	0.0894965	0.0584997	0.0645325	0.354147	0	0.00355467	0.00725153
76.3	763	443.1	1506.9	308	1575	2107	2494	15172	54	238	0	27395	20605	48000	1.32953	0.00641667	0.0328125	0.0438958	0.0519583	0.316083	0.001125	0.00495833	0
76.4	764	444	1506	239	1976	2127	3351	17798	0	259	284	28733	21409	50142	1.3421	0.00476646	0.0394081	0.0424195	0.0668302	0.354952	0	0.00516533	0.00566391
76.5	765	444.9	1505.1	164	1516	1807	2183	15206	80	432	35	31738	21895	53633	1.44955	0.00305782	0.0282662	0.0336919	0.0407026	0.283519	0.00149162	0.00805474	0.000652583
76.6	766	445.8	1504.2	194	1225	1804	1949	14018	137	384	362	30889	22646	53535	1.36399	0.0036238	0.0228822	0.0336976	0.0364061	0.261847	0.00255907	0.00717288	0.00676193
76.7	767	446.7	1503.3	210	1480	1785	2304	14751	194	557	557	31171	22963	54134	1.35744	0.00387926	0.0273396	0.0329737	0.0425611	0.27249	0.0035837	0.0102893	0.0102893
76.8	768	447.7	1502.3	215	1709	1796	2934	17173	315	512	472	28784	22974	51758	1.25289	0.00415395	0.0330191	0.0346999	0.0566869	0.331794	0.00608602	0.00989219	0.00911936
76.9	769	448.6	1501.4	265	2536	2218	4133	19803	328	587	1031	27270	21546	48816	1.26566	0.00542855	0.0519502	0.0454359	0.0846649	0.405666	0.00671911	0.0120247	0.0211201
77	770	449.5	1500.5	479	4766	3890	7293	28883	488	798	1003	23586	20141	43727	1.17104	0.0109543	0.108994	0.0889611	0.166785	0.66053	0.0111602	0.0182496	0.0229378
77.1	771	450.4	1499.6	474	6033	4092	6354	26923	380	783	942	23033	20986	44019	1.09754	0.0107681	0.137054	0.0929599	0.144347	0.611622	0.00863264	0.0177878	0.0213999
77.2	772	451.3	1498.7	360	4958	2551	6013	25180	422	908	836	24693	19856	44549	1.2436	0.00808099	0.111293	0.0572628	0.134975	0.56522	0.00947272	0.0203821	0.0187659
77.3	773	452.3	1497.7	401	2814	2714	5984	24120	288	653	980	26301	21281	47582	1.23589	0.00842756	0.05914	0.0570384	0.125762	0.506914	0.00605271	0.0137237	0.020596
77.4	774	453.2	1496.8	223	2654	2410	4366	20215	239	636	658	25914	20074	45988	1.29092	0.00484909	0.0577107	0.052405	0.0949378	0.439571	0.00519701	0.0138297	0.0143081
77.5	775	454	1496	241	1932	2263	4176	17281	95	530	673	25696	20094	45790	1.27879	0.00526316	0.0421926	0.0494213	0.091199	0.377397	0.00207469	0.0115746	0.0146975
77.6	776	454.9	1495.1	256	2218	2523	4145	19406	238	687	272	26759	20962	47721	1.27655	0.00536451	0.0464785	0.0528698	0.086859	0.406655	0.00498732	0.0143962	0.0056998
77.7	777	455.9	1494.1	187	2050	2111	3992	17583	240	619	427	26282	20844	47126	1.26089	0.00396809	0.0435004	0.0447948	0.0847091	0.373106	0.00509273	0.013135	0.00906082
77.8	778	456.7	1493.3	207	1696	2237	4338	16987	335	389	734	25692	24414	50106	1.05235	0.00413124	0.0338482	0.0446454	0.0865765	0.339021	0.00668583	0.00776354	0.0146489
77.9	779	457.7	1492.3	149	1761	2149	3486	16476	198	363	785	27062	21443	48505	1.26204	0.00307185	0.0363055	0.0443047	0.0718689	0.339676	0.00408205	0.00748376	0.0161839
78	780	458.6	1491.4	248	2483	2718	4217	19981	337	520	989	26519	20627	47146	1.28565	0.00526026	0.0526662	0.0576507	0.0894456	0.423811	0.00714801	0.0110296	0.0209774
78.1	781	459.5	1490.5	256	2378	2854	4276	18928	240	593	243	27197	20874	48071	1.30291	0.00532546	0.0494685	0.0593705	0.0889518	0.393751	0.00499262	0.0123359	0.00505502
78.2	782	460.4	1489.6	162	1999	2213	3520	15412	238	502	552	28322	21627	49949	1.30957	0.00324331	0.0400208	0.0443052	0.0704719	0.308555	0.00476486	0.0100503	0.0110513
78.3	783	461.3	1488.7	214	1970	2449	3543	15928	104	376	662	29267	21760	51027	1.34499	0.00419386	0.038607	0.0479942	0.0694338	0.312148	0.00203814	0.00736865	0.0129735
78.4	784	462.3	1487.7	176	1737	1786	3196	15439	309	423	592	28116	23824	51940	1.18015	0.00338853	0.0334424	0.0343858	0.0615325	0.297247	0.00594917	0.00814401	0.0113978
78.5	785	463.2	1486.8	164	1420	1606	2732	14611	66	380	778	30229	21487	51716	1.40685	0.00317117	0.0274577	0.0310542	0.052827	0.282524	0.0012762	0.00734782	0.0150437
78.6	786	464	1486	103	1300	1733	2474	13211	200	448	623	29874	21891	51765	1.36467	0.00198976	0.0251135	0.0334782	0.0477929	0.255211	0.00386361	0.0086545	0.0120352
78.7	787	464.9	1485.1	168	1419	1866	3169	16877	22	724	793	29746	21732	51478	1.36876	0.00326353	0.0275652	0.0362485	0.0615603	0.327849	0.000427367	0.0140643	0.0154046
78.8	788	465.8	1484.2	214	2073	2217	3696	17846	440	632	902	29217	21499	50716	1.35899	0.00421958	0.0408747	0.043714	0.0728764	0.351881	0.00867576	0.0124616	0.0177853
78.9	789	466.7	1483.3	288	2718	2372	4103	19483	287	674	515	24536	19976	44512	1.22827	0.00647017	0.0610622	0.053289	0.0921774	0.437702	0.0064477	0.015142	0.0115699
79	790	467.7	1482.3	262	2644	2098	3955	18529	0	409	514	24497	20889	45386	1.17272	0.00577271	0.0582558	0.0462257	0.0871414	0.408254	0	0.00901159	0.0113251
79.1	791	468.6	1481.4	277	2005	2078	4126	14703	75	360	276	26878	19660	46538	1.36714	0.00595213	0.0430831	0.0446517	0.0886587	0.315935	0.00161159	0.00773561	0.00593064
79.2	792	469.5	1480.5	286	3285	2558	4136	16705	0	147	210	27497	20932	48429	1.31363	0.00590555	0.0678313	0.0528196	0.0854034	0.344938	0	0.00303537	0.00433624
79.3	793	470.4	1479.6	359	2845	2615	4265	18972	39	315	349	26237	20879	47116	1.25662	0.00761949	0.0603829	0.0555013	0.0905213	0.402666	0.000827744	0.00668563	0.00740725
79.4	794	471.2	1478.8	239	2160	2715	3190	15691	16	280	240	25966	20812	46778	1.24765	0.00510924	0.0461756	0.0580401	0.0681945	0.335435	0.000342041	0.00598572	0.00513062
79.5	795	472.1	1477.9	163	1396	1621	2028	12189	80	278	167	26249	18896	45145	1.38913	0.00361059	0.0309226	0.0359065	0.0449219	0.269997	0.00177207	0.00615794	0.00369919
79.6	796	473	1477	121	757	1607	1623	9987	98	355	74	23270	16611	39881	1.40088	0.00303403	0.0189815	0.0402949	0.0406961	0.25042	0.00245731	0.00890148	0.00185552
79.7	797	473.8	1476.2	97	565	2359	1577	9034	0	69	346	22764	16995	39759	1.33945	0.0024397	0.0142106	0.0593325	0.039664	0.227219	0	0.00173546	0.00870243
79.8	798	474.7	1475.3	95	533	1316	1355	9822	20	264	164	22510	17828	40338	1.26262	0.0023551	0.0132133	0.0326243	0.0335912	0.243492	0.00049581	0.0065447	0.00406565
79.9	799	475.6	1474.4	152	1119	1607	1829	10806	0	351	434	24292	17451	41743	1.39201	0.00364133	0.0268069	0.0384975	0.0438157	0.25887	0	0.0084086	0.010397
80	800	476.5	1473.5	83	713	1337	1140	9510	86	331	262	24584	18201	42785	1.3507	0.00193993	0.0166647	0.0312493	0.0266449	0.222274	0.00201005	0.00773636	0.00612364
80.1	801	477.4	1472.6	122	741	1434	1319	9973	80	324	405	24562	16532	41094	1.48572	0.0029688	0.0180318	0.0348956	0.0320971	0.242687	0.00194676	0.00788436	0.00985545
80.2	802	478.3	1471.7	173	1048	1462	1811	12539	188	299	357	21321	16753	38074	1.27267	0.00454378	0.0275253	0.0383989	0.0475653	0.329332	0.00493775	0.00785313	0.00937648
80.3	803	479.2	1470.8	251	2456	1817	2806	16196	372	449	422	21237	16065	37302	1.32194	0.00672886	0.065841	0.0487105	0.0752238	0.434186	0.00997266	0.0120369	0.0113131
80.4	804	480	1470	255	1818	2055	3046	17918	286	417	444	19684	14470	34154	1.36033	0.00746618	0.0532295	0.0601686	0.0891843	0.524624	0.00837384	0.0122094	0.0129999
80.5	805	480.9	1469.1	340	2677	2116	3653	23553	687	1092	539	16762	13156	29918	1.2741	0.0113644	0.0894779	0.0707267	0.1221	0.787252	0.0229628	0.0364998	0.0180159
80.6	806	481.8	1468.2	294	2029	1987	2766	17262	795	1225	309	15698	12199	27897	1.28683	0.0105388	0.0727318	0.0712263	0.0991504	0.618776	0.0284977	0.0439115	0.0110765
80.7	807	482.6	1467.4	297	2355	2039	3028	21562	547	1000	788	17321	13776	31097	1.25733	0.00955076	0.0757308	0.065569	0.0973727	0.693379	0.0175901	0.0321574	0.0253401
80.8	808	483.4	1466.6	301	1900	2311	3142	21328	490	776	589	13059	9633	22692	1.35565	0.0132646	0.0837299	0.101842	0.138463	0.939891	0.0215935	0.0341971	0.0259563
80.9	809	484.3	1465.7	368	2767	1590	2937	21996	328	741	701	14096	10915	25011	1.29143	0.0147135	0.110631	0.063572	0.117428	0.879453	0.0131142	0.029627	0.0280277
81	810	485.1	1464.9	493	2923	2633	4045	29535	378	787	896	17091	13769	30860	1.24127	0.0159754	0.0947181	0.0853208	0.131076	0.957064	0.0122489	0.0255023	0.0290343
81.1	811	486	1464	483	4419	3735	4365	25504	593	1043	674	18037	14750	32787	1.22285	0.0147314	0.134779	0.113917	0.133132	0.777869	0.0180864	0.0318114	0.0205569
81.2	812	486.9	1463.1	467	3150	3767	4153	25660	396	1037	1015	22055	16449	38504	1.34081	0.0121286	0.0818097	0.097834	0.107859	0.666424	0.0102846	0.0269323	0.0263609
81.3	813	487.7	1462.3	407	3281	3846	5061	26418	369	920	839	22639	18520	41159	1.22241	0.00988848	0.0797153	0.0934425	0.122962	0.641852	0.00896523	0.0223523	0.0203844
81.4	814	488.5	1461.5	380	2810	2633	4159	25017	216	777	590	20678	15836	36514	1.30576	0.010407	0.0769568	0.0721093	0.113902	0.685134	0.00591554	0.0212795	0.0161582
81.5	815	489.4	1460.6	399	2497	3264	4004	26100	404	598	530	21821	17715	39536	1.23178	0.0100921	0.0631576	0.0825577	0.101275	0.660158	0.0102185	0.0151255	0.0134055
81.6	816	490.3	1459.7	372	2738	4024	4310	21222	109	364	426	20662	18832	39494	1.09718	0.00941915	0.069327	0.101889	0.109131	0.537347	0.00275991	0.00921659	0.0107864
81.7	817	491.2	1458.8	315	1705	2276	3968	18332	199	363	235	23057	17810	40867	1.29461	0.00770793	0.0417207	0.0556929	0.0970955	0.448577	0.00486945	0.00888247	0.00575036
81.8	818	492	1458	166	1448	1967	2679	17249	134	450	341	24634	19252	43886	1.27956	0.00378253	0.0329946	0.0448207	0.0610445	0.393041	0.00305337	0.0102538	0.00777013
81.9	819	492.9	1457.1	167	1845	1757	2772	17572	60	497	344	24592	18329	42921	1.3417	0.00389087	0.042986	0.0409357	0.0645838	0.409403	0.00139792	0.0115794	0.00801472
82	820	493.7	1456.3	231	2092	2500	2970	21403	196	394	184	26316	20133	46449	1.30711	0.0049732	0.0450386	0.0538225	0.0639411	0.460785	0.00421968	0.00848242	0.00396133
82.1	821	494.5	1455.5	240	1742	2728	3026	24314	72	296	230	24752	19235	43987	1.28682	0.00545616	0.0396026	0.0620183	0.0687931	0.552754	0.00163685	0.00672926	0.00522882
82.2	822	495.4	1454.6	124	1079	1592	1994	14958	37	522	377	23165	18345	41510	1.26274	0.00298723	0.0259937	0.0383522	0.0480366	0.360347	0.000891351	0.0125753	0.00908215
82.3	823	496.3	1453.7	137	1126	1855	1770	13034	107	229	242	25347	19027	44374	1.33216	0.00308739	0.0253752	0.0418038	0.0398882	0.293731	0.00241132	0.00516068	0.00545364
82.4	824	497.2	1452.8	111	799	1475	1582	10919	133	393	327	26361	18937	45298	1.39204	0.00245044	0.0176387	0.0325621	0.0349243	0.241048	0.00293611	0.00867588	0.00721886
82.5	825	498.1	1451.9	118	1518	1382	1772	12438	207	287	93	25849	20281	46130	1.27454	0.00255799	0.032907	0.0299588	0.0384132	0.269629	0.00448732	0.00622155	0.00201604
82.6	826	498.9	1451.1	133	1286	1912	1764	14896	0	333	504	26489	19584	46073	1.35258	0.00288672	0.0279122	0.0414994	0.0382871	0.323313	0	0.00722766	0.0109392
82.7	827	499.8	1450.2	145	795	1400	1429	14531	13	256	264	27860	20580	48440	1.35374	0.00299339	0.0164121	0.0289017	0.0295004	0.299979	0.000268373	0.00528489	0.00545004
82.8	828	500.6	1449.4	116	666	1270	1489	13762	66	162	11	28384	18896	47280	1.50212	0.00245347	0.0140863	0.0268613	0.0314932	0.291074	0.00139594	0.0034264	0.000232657
82.9	829	501.5	1448.5	132	519	1324	1048	9835	0	400	236	27681	19822	47503	1.39648	0.00277877	0.0109256	0.0278719	0.0220618	0.20704	0	0.00842052	0.00496811
83	830	502.4	1447.6	89	480	1097	916	9653	0	275	106	27899	20734	48633	1.34557	0.00183003	0.00986984	0.0225567	0.0188349	0.198487	0	0.0056546	0.00217959
83.1	831	503.2	1446.8	121	815	1374	1580	12992	33	423	199	27080	20208	47288	1.34006	0.00255879	0.0172348	0.029056	0.0334123	0.274742	0.000697851	0.00894519	0.00420826
83.2	832	504	1446	128	710	1219	1142	10493	68	416	409	27657	20326	47983	1.36067	0.00266761	0.0147969	0.0254048	0.0238001	0.218682	0.00141717	0.00866974	0.00852385
83.3	833	504.8	1445.2	119	855	1504	1264	10709	192	211	215	28004	20480	48484	1.36738	0.00245442	0.0176347	0.0310205	0.0260705	0.220877	0.00396007	0.00435195	0.00443445
83.4	834	505.7	1444.3	126	833	1675	1236	10922	0	381	183	27281	20534	47815	1.32858	0.00263516	0.0174213	0.0350308	0.0258496	0.228422	0	0.00796821	0.00382725
83.5	835	506.6	1443.4	99	2039	1574	2237	10731	193	377	384	27648	20555	48203	1.34507	0.00205381	0.0423003	0.0326536	0.0464079	0.222621	0.0040039	0.00782109	0.00796631
83.6	836	507.4	1442.6	180	2429	1411	2482	11833	50	260	315	28351	21885	50236	1.29545	0.00358309	0.0483518	0.0280874	0.0494068	0.235548	0.000995302	0.00517557	0.0062704
83.7	837	508.3	1441.7	126	911	1344	1393	11046	366	416	298	27430	21165	48595	1.29601	0.00259286	0.0187468	0.0276572	0.0286655	0.227307	0.00753164	0.00856055	0.00613232
83.8	838	509.1	1440.9	171	1048	1953	1999	14596	38	311	442	28767	20251	49018	1.42052	0.00348851	0.0213799	0.0398425	0.0407809	0.297768	0.000775225	0.00634461	0.0090171
83.9	839	510	1440	201	1426	2012	1837	16679	216	378	101	27986	21427	49413	1.30611	0.00406776	0.0288588	0.040718	0.0371765	0.337543	0.00437132	0.00764981	0.002044
84	840	510.9	1439.1	201	1199	1990	2273	16693	211	520	251	27024	19681	46705	1.3731	0.00430361	0.0256718	0.0426079	0.0486672	0.357414	0.00451772	0.0111337	0.00537416
84.1	841	511.7	1438.3	168	2120	1495	2092	12806	116	499	335	27372	20184	47556	1.35612	0.00353268	0.044579	0.0314366	0.0439902	0.269283	0.00243923	0.0104929	0.00704433
84.2	842	512.6	1437.4	177	1279	1984	2498	14596	250	332	324	28400	22501	50901	1.26217	0.00347734	0.0251272	0.0389776	0.0490757	0.286753	0.00491149	0.00652247	0.0063653
84.3	843	513.5	1436.5	159	1156	1551	1868	12377	81	441	355	29915	21061	50976	1.4204	0.00311911	0.0226773	0.0304261	0.0366447	0.242801	0.00158898	0.00865113	0.00696406
84.4	844	514.3	1435.7	138	1042	1509	2059	11806	0	361	177	28781	22711	51492	1.26727	0.00268003	0.0202362	0.0293055	0.0399868	0.229278	0	0.0070108	0.00343743
84.5	845	515.1	1434.9	166	1175	1444	2150	14541	190	594	172	26399	21276	47675	1.24079	0.00348191	0.024646	0.0302884	0.045097	0.305003	0.00398532	0.0124594	0.00360776
84.6	846	516	1434	182	1214	1667	1928	13112	236	307	386	28053	20874	48927	1.34392	0.00371983	0.0248125	0.0340712	0.0394056	0.267991	0.00482351	0.00627465	0.0078893
84.7	847	516.9	1433.1	189	1415	1521	2233	14155	153	319	419	27592	20490	48082	1.34661	0.00393078	0.0294289	0.0316335	0.0464415	0.294393	0.00318206	0.0066345	0.00871428
84.8	848	517.7	1432.3	148	1295	1495	2090	12811	169	381	237	28199	20959	49158	1.34544	0.0030107	0.0263436	0.0304121	0.042516	0.260609	0.00343789	0.00775052	0.00482119
84.9	849	518.6	1431.4	168	1762	1379	1904	11632	0	135	352	26386	21190	47576	1.24521	0.00353119	0.0370355	0.0289852	0.0400202	0.244493	0	0.00283757	0.00739869
85	850	519.5	1430.5	202	1514	1720	1874	12298	0	440	286	28069	21006	49075	1.33624	0.00411615	0.0308507	0.0350484	0.0381864	0.250596	0	0.00896587	0.00582781
85.1	851	520.4	1429.6	172	1622	1889	1909	13062	174	383	337	27066	20947	48013	1.29212	0.00358236	0.0337825	0.0393435	0.0397601	0.272051	0.00362402	0.00797701	0.00701893
85.2	852	521.3	1428.7	182	1096	2321	2281	12793	164	454	245	26793	20616	47409	1.29962	0.00383893	0.023118	0.0489569	0.0481132	0.269843	0.00345926	0.00957624	0.0051678
85.3	853	522.2	1427.8	129	998	1766	1872	12632	199	343	405	28416	20056	48472	1.41683	0.00266133	0.0205892	0.0364334	0.0386202	0.260604	0.00410546	0.00707625	0.00835534
85.4	854	523	1427	169	2282	1304	1896	11983	0	491	517	28063	21159	49222	1.32629	0.00343342	0.0463614	0.0264922	0.0385194	0.243448	0	0.00997521	0.0105034
85.5	855	523.8	1426.2	157	1018	1481	1995	12662	107	420	420	29736	21843	51579	1.36135	0.00304387	0.0197367	0.0287132	0.0386785	0.245488	0.00207449	0.00814285	0.00814285
85.6	856	524.7	1425.3	130	1088	1301	1709	11344	205	628	421	28733	19669	48402	1.46083	0.00268584	0.0224784	0.0268791	0.0353085	0.23437	0.00423536	0.0129747	0.00869799
85.7	857	525.7	1424.3	113	1003	1571	1970	11754	165	329	726	28035	21653	49688	1.29474	0.00227419	0.020186	0.0316173	0.0396474	0.236556	0.00332072	0.00662132	0.0146112
85.8	858	526.6	1423.4	140	782	1321	1695	11833	155	355	403	29378	21430	50808	1.37088	0.00275547	0.0153913	0.0259998	0.0333609	0.232896	0.0030507	0.00698709	0.00793182
85.9	859	527.5	1422.5	149	1316	1409	1938	12754	192	561	484	29331	21414	50745	1.36971	0.00293625	0.0259336	0.0277663	0.038191	0.251335	0.00378362	0.0110553	0.00953789
86	860	528.4	1421.6	165	1146	1470	1962	12392	115	333	406	29043	21408	50451	1.35664	0.0032705	0.0227151	0.0291372	0.0388892	0.245624	0.00227944	0.00660046	0.00804741
86.1	861	529.3	1420.7	166	1234	1286	1995	11506	259	486	371	26928	19192	46120	1.40308	0.00359931	0.0267563	0.0278838	0.0432567	0.24948	0.00561578	0.0105377	0.00804423
86.2	862	530.2	1419.8	171	1319	1608	2137	12588	105	522	423	26905	21148	48053	1.27222	0.00355857	0.0274489	0.0334631	0.0444717	0.261961	0.00218509	0.010863	0.00880278
86.3	863	531.1	1418.9	159	1326	1464	2196	12876	182	527	504	28855	21512	50367	1.34134	0.00315683	0.0263268	0.0290667	0.0436	0.255644	0.00361348	0.0104632	0.0100066
86.4	864	532	1418	131	1141	1654	2168	11746	157	343	310	27915	20362	48277	1.37094	0.00271351	0.0236344	0.0342606	0.0449075	0.243304	0.00325207	0.00710483	0.00642128
86.5	865	532.9	1417.1	133	1258	1359	2029	12968	254	452	228	28332	20257	48589	1.39863	0.00273725	0.0258906	0.0279693	0.0417584	0.266892	0.00522752	0.00930252	0.00469242
86.6	866	533.9	1416.1	104	992	1187	1816	10854	0	369	217	27841	20378	48219	1.36623	0.00215683	0.0205728	0.0246169	0.0376615	0.225098	0	0.00765259	0.0045003
86.7	867	534.8	1415.2	70	805	1159	1614	10097	156	221	294	29351	20602	49953	1.42467	0.00140132	0.0161151	0.0232018	0.0323104	0.20213	0.00312294	0.00442416	0.00588553
86.8	868	535.6	1414.4	152	1523	1928	2244	11852	69	288	418	27869	21502	49371	1.29611	0.00307873	0.0308481	0.0390513	0.0454518	0.24006	0.00139758	0.00583338	0.00846651
86.9	869	536.5	1413.5	126	1289	1740	2917	12892	113	390	477	27194	21379	48573	1.272	0.00259403	0.0265374	0.0358224	0.0600539	0.265415	0.0023264	0.00802915	0.00982027
87	870	537.4	1412.6	136	947	1543	2009	9816	105	275	272	27799	21272	49071	1.30684	0.00277149	0.0192986	0.0314442	0.0409407	0.200037	0.00213976	0.00560412	0.00554299
87.1	871	538.3	1411.7	85	800	1330	1336	9360	0	225	92	27791	21188	48979	1.31164	0.00173544	0.0163335	0.0271545	0.027277	0.191102	0	0.00459381	0.00187836
87.2	872	539.3	1410.7	114	867	1396	1586	11008	23	366	328	29066	20802	49868	1.39727	0.00228604	0.0173859	0.0279939	0.031804	0.220743	0.000461218	0.00733938	0.00657736
87.3	873	540.1	1409.9	66	1025	1567	2331	11284	15	599	129	29678	20996	50674	1.41351	0.00130244	0.0202273	0.0309232	0.0459999	0.222678	0.00029601	0.0118207	0.00254568
87.4	874	541	1409	116	891	1293	1834	10187	0	304	218	28248	21230	49478	1.33057	0.00234448	0.018008	0.0261328	0.037067	0.205889	0	0.00614414	0.004406
87.5	875	542	1408	109	1109	1625	2414	12348	33	292	281	27253	20779	48032	1.31156	0.00226932	0.0230888	0.0338316	0.0502582	0.257079	0.000687042	0.00607928	0.00585027
87.6	876	542.8	1407.2	147	1241	1853	2635	12850	0	209	271	30067	20736	50803	1.44999	0.00289353	0.0244277	0.0364742	0.051867	0.252938	0	0.00411393	0.00533433
87.7	877	543.7	1406.3	113	1129	1552	2243	11160	169	491	240	28307	21999	50306	1.28674	0.00224625	0.0224427	0.0308512	0.0445871	0.221842	0.00335944	0.00976027	0.0047708
87.8	878	544.6	1405.4	146	1268	1386	2079	10064	138	401	423	27852	19324	47176	1.44132	0.00309479	0.0268781	0.0293793	0.044069	0.213329	0.00292522	0.00850008	0.00896642
87.9	879	545.5	1404.5	101	923	1205	1367	8343	5	377	174	26986	19364	46350	1.39362	0.00217907	0.0199137	0.0259978	0.029493	0.18	0.000107875	0.00813376	0.00375405
88	880	546.4	1403.6	117	949	1166	1562	9382	30	296	181	27442	21234	48676	1.29236	0.00240365	0.0194963	0.0239543	0.0320897	0.192744	0.00061632	0.00608103	0.00371846
88.1	881	547.3	1402.7	114	1104	1180	1659	9897	47	258	54	28270	21124	49394	1.33829	0.00230797	0.0223509	0.0238895	0.0335871	0.200368	0.000951533	0.00522331	0.00109325
88.2	882	548.3	1401.7	132	1038	1402	2014	9656	114	311	292	29535	20710	50245	1.42612	0.00262713	0.0206588	0.0279033	0.0400836	0.192178	0.00226888	0.00618967	0.00581152
88.3	883	549.1	1400.9	116	1010	1414	1768	9517	167	276	445	28545	20589	49134	1.38642	0.00236089	0.020556	0.0287784	0.0359832	0.193695	0.00339887	0.00561729	0.00905686
88.4	884	549.9	1400.1	163	1247	1366	2149	12179	176	423	569	27911	21398	49309	1.30437	0.00330568	0.0252895	0.0277029	0.0435823	0.246993	0.00356933	0.00857856	0.0115395
88.5	885	550.8	1399.2	251	2562	2067	3691	19925	248	680	528	24712	19632	44344	1.25876	0.00566029	0.0577756	0.0466128	0.0832356	0.449328	0.00559264	0.0153347	0.0119069
88.6	886	551.7	1398.3	322	2413	2507	3437	17191	225	879	478	23511	18236	41747	1.28926	0.00771313	0.0578006	0.0600522	0.0823293	0.41179	0.00538961	0.0210554	0.0114499
88.7	887	552.6	1397.4	157	1828	1847	3086	14404	287	377	390	26295	19186	45481	1.37053	0.00345199	0.0401926	0.0406104	0.0678525	0.316704	0.00631033	0.00828918	0.00857501
88.8	888	553.6	1396.4	162	1851	1915	2807	13435	152	515	262	25894	19990	45884	1.29535	0.00353064	0.0403409	0.0417357	0.061176	0.292804	0.0033127	0.011224	0.00571005
88.9	889	554.5	1395.5	183	1587	1548	2774	14061	88	301	293	25560	19267	44827	1.32662	0.00408236	0.0354028	0.0345328	0.0618823	0.313673	0.0019631	0.0067147	0.00653624
89	890	555.4	1394.6	157	1116	1266	1676	11678	0	205	142	26942	20467	47409	1.31636	0.00331161	0.0235398	0.0267038	0.0353519	0.246325	0	0.00432407	0.00299521
89.1	891	556.2	1393.8	63	691	1109	1263	9754	21	233	123	28749	19512	48261	1.4734	0.0013054	0.014318	0.0229792	0.0261702	0.202109	0.000435134	0.00482791	0.00254864
89.2	892	557.1	1392.9	37	367	1056	787	8075	118	214	240	29121	19645	48766	1.48236	0.000758725	0.00752574	0.0216544	0.0161383	0.165587	0.00241972	0.0043883	0.00492146
89.3	893	558	1392	19	236	866	401	7355	189	292	179	27809	20578	48387	1.35139	0.000392667	0.00487734	0.0178974	0.00828735	0.152004	0.00390601	0.00603468	0.00369934
89.4	894	558.9	1391.1	33	526	881	430	6988	5	274	128	29139	20496	49635	1.42169	0.000664853	0.0105974	0.0177496	0.00866324	0.140788	0.000100735	0.0055203	0.00257883
89.5	895	559.8	1390.2	41	174	983	358	8399	124	191	277	29379	20722	50101	1.41777	0.000818347	0.00347298	0.0196204	0.00714557	0.167641	0.002475	0.0038123	0.00552883
89.6	896	560.7	1389.3	35	115	990	397	8271	0	0	65	29900	21872	51772	1.36704	0.000676041	0.00222128	0.0191223	0.00766824	0.159758	0	0	0.0012555
89.7	897	561.6	1388.4	31	173	920	385	8636	0	202	209	30011	22445	52456	1.33709	0.000590971	0.003298	0.0175385	0.00733948	0.164633	0	0.00385085	0.00398429
89.8	898	562.5	1387.5	64	295	884	350	7989	0	176	0	30997	21676	52673	1.43001	0.00121504	0.00560059	0.0167828	0.00664477	0.151672	0	0.00334137	0
89.9	899	563.4	1386.6	25	476	1074	298	8291	56	245	159	29662	21513	51175	1.37879	0.00048852	0.00930142	0.0209868	0.00582316	0.162013	0.00109428	0.00478749	0.00310699
90	900	564.3	1385.7	48	282	1070	459	9044	43	305	342	30079	21993	52072	1.36766	0.000921801	0.00541558	0.0205485	0.00881472	0.173683	0.00082578	0.00585727	0.00656783
90.1	901	565.2	1384.8	24	259	985	562	9854	115	181	97	29917	21137	51054	1.41539	0.00047009	0.00507306	0.0192933	0.011008	0.193011	0.00225252	0.00354527	0.00189995
90.2	902	566	1384	81	336	1179	542	8303	0	240	203	29279	22116	51395	1.32388	0.00157603	0.0065376	0.02294	0.0105458	0.161553	0	0.00466971	0.0039498
90.3	903	566.9	1383.1	57	460	1201	525	8558	58	323	7	30736	20811	51547	1.47691	0.00110579	0.00892389	0.0232991	0.0101849	0.166023	0.00112519	0.00626613	0.000135798
90.4	904	567.8	1382.2	71	453	1105	543	8799	0	95	63	29954	22101	52055	1.35532	0.00136394	0.00870233	0.0212275	0.0104313	0.169033	0	0.00182499	0.00121026
90.5	905	568.7	1381.3	72	416	1295	545	9311	0	53	81	31252	21490	52742	1.45426	0.00136514	0.00788745	0.0245535	0.0103333	0.176539	0	0.00100489	0.00153578
90.6	906	569.5	1380.5	96	416	1311	482	7941	0	284	96	29292	19844	49136	1.47611	0.00195376	0.0084663	0.026681	0.00980951	0.161613	0	0.00577988	0.00195376
90.7	907	570.4	1379.6	29	412	1481	549	8288	0	257	111	26979	19845	46824	1.35949	0.000619341	0.00879891	0.0316291	0.0117248	0.177003	0	0.00548864	0.00237058
90.8	908	571.3	1378.7	46	384	874	430	6301	68	109	127	24995	16639	41634	1.50219	0.00110487	0.00922323	0.0209925	0.0103281	0.151343	0.00163328	0.00261805	0.00305039
90.9	909	572.2	1377.8	62	172	1055	300	7394	100	79	26	26131	17911	44042	1.45894	0.00140775	0.00390536	0.0239544	0.00681168	0.167885	0.00227056	0.00179374	0.000590346
91	910	573.1	1376.9	60	360	1256	555	8969	0	0	56	26005	19639	45644	1.32415	0.00131452	0.00788713	0.0275173	0.0121593	0.196499	0	0	0.00122689
91.1	911	573.9	1376.1	0	191	973	401	7411	32	146	176	24554	18263	42817	1.34447	0	0.00446084	0.0227246	0.00936544	0.173085	0.000747367	0.00340986	0.00411052
91.2	912	574.7	1375.3	71	350	1168	414	8538	0	391	465	26605	18217	44822	1.46045	0.00158404	0.00780867	0.0260586	0.00923654	0.190487	0	0.00872339	0.0103744
91.3	913	575.7	1374.3	38	594	1113	558	9223	0	81	203	27664	20126	47790	1.37454	0.000795145	0.0124294	0.0232894	0.0116761	0.19299	0	0.00169492	0.00424775
91.4	914	576.5	1373.5	47	836	1058	648	9832	0	235	327	28919	20230	49149	1.42951	0.000956276	0.0170095	0.0215264	0.0131844	0.200045	0	0.00478138	0.00665324
91.5	915	577.4	1372.6	63	327	1059	458	9463	0	200	98	27097	18983	46080	1.42744	0.00136719	0.00709635	0.0229818	0.00993924	0.20536	0	0.00434028	0.00212674
91.6	916	578.3	1371.7	44	361	1154	675	9200	0	258	57	28924	19889	48813	1.45427	0.000901399	0.00739557	0.0236412	0.0138283	0.188474	0	0.00528548	0.00116772
91.7	917	579.2	1370.8	69	311	1151	396	9144	0	26	114	29545	21378	50923	1.38203	0.00135499	0.00610726	0.0226028	0.00777645	0.179565	0	0.000510575	0.00223867
91.8	918	580	1370	30	416	1210	525	9127	0	0	126	28513	21746	50259	1.31118	0.000596908	0.00827712	0.0240753	0.0104459	0.181599	0	0	0.00250701
91.9	919	580.9	1369.1	38	216	1576	586	11079	0	73	188	29201	21163	50364	1.37981	0.000754507	0.00428878	0.0312922	0.0116353	0.219979	0	0.00144945	0.00373283
92	920	581.8	1368.2	50	296	1402	468	10742	0	240	92	29724	20150	49874	1.47514	0.00100253	0.00593496	0.0281108	0.00938365	0.215383	0	0.00481213	0.00184465
92.1	921	582.7	1367.3	52	274	1409	577	10485	0	158	10	30602	20315	50917	1.50637	0.00102127	0.00538131	0.0276725	0.0113322	0.205923	0	0.00310309	0.000196398
92.2	922	583.5	1366.5	63	752	1319	370	10209	0	129	193	29357	20821	50178	1.40997	0.00125553	0.0149866	0.0262864	0.00737375	0.203456	0	0.00257085	0.00384631
92.3	923	584.4	1365.6	22	127	1030	185	9715	0	223	147	29813	20981	50794	1.42095	0.000433122	0.0025003	0.020278	0.00364216	0.191263	0	0.00439028	0.00289404
92.4	924	585.3	1364.7	32	153	1156	257	9197	0	254	22	30963	20886	51849	1.48248	0.000617177	0.00295088	0.0222955	0.0049567	0.17738	0	0.00489884	0.000424309
92.5	925	586.1	1363.9	50	168	1164	477	8535	0	158	158	29052	20294	49346	1.43156	0.00101325	0.00340453	0.0235885	0.00966644	0.172962	0	0.00320188	0.00320188
92.6	926	587	1363	23	139	1116	257	9316	120	192	84	29789	20326	50115	1.46556	0.000458944	0.00277362	0.0222688	0.00512821	0.185892	0.00239449	0.00383119	0.00167614
92.7	927	587.9	1362.1	45	239	1170	354	10194	0	179	50	30004	20134	50138	1.49022	0.000897523	0.00476684	0.0233356	0.00706051	0.203319	0	0.00357015	0.000997248
92.8	928	588.8	1361.2	13	308	1176	422	9571	0	84	0	29101	19899	49000	1.46244	0.000265306	0.00628571	0.024	0.00861224	0.195327	0	0.00171429	0
92.9	929	589.7	1360.3	31	190	1032	261	8578	0	0	178	26472	19287	45759	1.37253	0.000677462	0.00415219	0.0225529	0.0057038	0.18746	0	0	0.00388995
93	930	590.5	1359.5	49	328	1047	437	9703	0	208	189	26525	18384	44909	1.44283	0.0010911	0.00730366	0.0233138	0.00973079	0.216059	0	0.00463159	0.00420851
93.1	931	591.3	1358.7	33	304	1264	461	11656	0	147	88	27485	19425	46910	1.41493	0.000703475	0.00648049	0.0269452	0.00982733	0.248476	0	0.00313366	0.00187593
93.2	932	592.2	1357.8	69	628	1354	583	11610	0	297	200	26972	18610	45582	1.44933	0.00151376	0.0137774	0.0297047	0.0127901	0.254706	0	0.00651573	0.0043877
93.3	933	593.1	1356.9	46	308	1173	388	10136	0	0	186	29569	20925	50494	1.41309	0.000910999	0.00609973	0.0232305	0.00768408	0.200737	0	0	0.00368361
93.4	934	593.9	1356.1	39	185	1072	269	9852	0	137	0	29764	21316	51080	1.39632	0.000763508	0.00362177	0.0209867	0.00526625	0.192874	0	0.00268207	0
93.5	935	594.8	1355.2	57	433	1241	507	11139	0	160	92	31115	22250	53365	1.39843	0.00106812	0.00811393	0.0232549	0.00950061	0.208732	0	0.00299822	0.00172398
93.6	936	595.7	1354.3	74	578	1383	438	9006	0	87	119	25743	18773	44516	1.37128	0.00166232	0.0129841	0.0310675	0.00983916	0.202309	0	0.00195435	0.0026732
93.7	937	596.6	1353.4	166	394	1291	492	10253	0	180	0	26440	17602	44042	1.5021	0.00376913	0.00894601	0.0293129	0.0111712	0.232801	0	0.00408701	0
93.8	938	597.4	1352.6	174	494	1582	689	12132	72	276	155	28178	20084	48262	1.40301	0.00360532	0.0102358	0.0327794	0.0142762	0.251378	0.00149186	0.00571878	0.00321164
93.9	939	598.3	1351.7	77	590	1578	1118	16126	61	299	151	28626	20993	49619	1.3636	0.00155182	0.0118906	0.0318023	0.0225317	0.324996	0.00122937	0.00602592	0.00304319
94	940	599.1	1350.9	54	494	1560	803	13418	172	347	0	28947	21566	50513	1.34225	0.00106903	0.00977966	0.0308831	0.0158969	0.265635	0.00340506	0.00686952	0
94.1	941	600	1350	39	610	1173	608	10847	0	217	0	30501	21391	51892	1.42588	0.000751561	0.0117552	0.0226046	0.0117166	0.20903	0	0.00418176	0
94.2	942	600.9	1349.1	42	483	1338	641	10549	99	208	18	28977	20372	49349	1.42239	0.000851081	0.00978743	0.027113	0.0129891	0.213763	0.00200612	0.00421488	0.000364749
94.3	943	601.8	1348.2	89	501	1279	751	11176	0	425	310	29209	21782	50991	1.34097	0.00174541	0.00982526	0.0250829	0.0147281	0.219176	0	0.0083348	0.0060795
94.4	944	602.7	1347.3	57	407	1180	719	10813	0	186	277	29945	20786	50731	1.44063	0.00112357	0.00802271	0.0232599	0.0141728	0.213144	0	0.0036664	0.00546017
94.5	945	603.6	1346.4	57	528	1299	705	11083	19	136	118	28288	21111	49399	1.33996	0.00115387	0.0106885	0.0262961	0.0142715	0.224357	0.000384623	0.00275309	0.00238871
94.6	946	604.4	1345.6	60	331	1193	607	9886	8	451	375	29311	21059	50370	1.39185	0.00119119	0.00657137	0.0236847	0.0120508	0.196268	0.000158825	0.00895374	0.00744491
94.7	947	605.3	1344.7	20	466	1581	583	11696	107	372	176	29203	21221	50424	1.37614	0.000396637	0.00924163	0.0313541	0.011562	0.231953	0.00212201	0.00737744	0.0034904
94.8	948	606.2	1343.8	57	464	1223	1419	11565	0	280	38	30089	21326	51415	1.41091	0.00110863	0.0090246	0.0237868	0.0275989	0.224934	0	0.00544588	0.000739084
94.9	949	607.1	1342.9	91	644	1323	1060	11300	0	424	200	28142	21189	49331	1.32814	0.00184468	0.0130547	0.0268188	0.0214875	0.229065	0	0.008595	0.00405425
95	950	608	1342	101	713	1543	1018	11962	61	399	353	29303	21565	50868	1.35882	0.00198553	0.0140167	0.0303334	0.0200126	0.235158	0.00119918	0.00784383	0.00693953
95.1	951	608.9	1341.1	65	596	1300	1095	11405	80	420	242	29829	22033	51862	1.35383	0.00125333	0.011492	0.0250665	0.0211137	0.219911	0.00154256	0.00809842	0.00466623
95.2	952	609.7	1340.3	84	600	1207	885	10720	0	268	308	30386	20003	50389	1.51907	0.00166703	0.0119074	0.0239536	0.0175634	0.212745	0	0.00531862	0.00611245
95.3	953	610.6	1339.4	56	445	1149	826	9686	79	456	311	27521	20125	47646	1.3675	0.00117533	0.00933971	0.0241154	0.0173362	0.203291	0.00165806	0.00957058	0.00652731
95.4	954	611.6	1338.4	86	653	1269	1067	10967	103	193	360	28345	20880	49225	1.35752	0.00174708	0.0132656	0.0257796	0.021676	0.222793	0.00209243	0.00392077	0.00731336
95.5	955	612.5	1337.5	93	774	1426	1172	12187	283	469	288	30516	22146	52662	1.37795	0.00176598	0.0146975	0.0270783	0.0222551	0.231419	0.00537389	0.00890585	0.00546884
95.6	956	613.4	1336.6	77	712	1356	1280	12379	13	486	191	31386	20971	52357	1.49664	0.00147067	0.0135989	0.0258991	0.0244475	0.236434	0.000248295	0.00928243	0.00364803
95.7	957	614.3	1335.7	84	949	1361	1771	12227	223	432	243	30320	20829	51149	1.45566	0.00164226	0.0185536	0.0266085	0.0346243	0.239047	0.00435981	0.00844591	0.00475083
95.8	958	615.2	1334.8	103	847	1442	1519	13246	180	330	419	30392	21695	52087	1.40088	0.00197746	0.0162613	0.0276845	0.0291627	0.254305	0.00345576	0.00633555	0.00804423
95.9	959	616.1	1333.9	76	835	1253	1303	12055	0	385	203	29167	20747	49914	1.40584	0.00152262	0.0167288	0.0251032	0.0261049	0.241515	0	0.00771327	0.004067
96	960	617	1333	87	754	2112	1525	11648	70	311	470	28158	20760	48918	1.35636	0.00177849	0.0154135	0.0431743	0.0311746	0.238113	0.00143097	0.00635758	0.00960792
96.1	961	617.9	1332.1	86	714	1486	1474	11592	29	211	183	29683	21335	51018	1.39128	0.00168568	0.0139951	0.029127	0.0288918	0.227214	0.000568427	0.0041358	0.00358697
96.2	962	618.8	1331.2	104	929	1564	1900	12974	253	266	410	30936	22377	53313	1.38249	0.00195074	0.0174254	0.0293362	0.0356386	0.243355	0.00474556	0.0049894	0.00769043
96.3	963	619.8	1330.2	69	876	1399	1701	12321	112	370	416	28831	21855	50686	1.31919	0.00136132	0.0172829	0.0276013	0.0335596	0.243085	0.00220968	0.00729985	0.00820739
96.4	964	620.7	1329.3	80	1050	1576	1830	13146	324	367	353	28606	21398	50004	1.33685	0.00159987	0.0209983	0.0315175	0.0365971	0.262899	0.00647948	0.00733941	0.00705944
96.5	965	621.6	1328.4	76	871	1473	1351	12978	168	298	89	29414	20719	50133	1.41966	0.00151597	0.0173738	0.0293818	0.0269483	0.258871	0.00335109	0.00594419	0.00177528
96.6	966	622.5	1327.5	72	874	1569	1405	12828	166	398	163	30444	20086	50530	1.51568	0.0014249	0.0172967	0.0310509	0.0278053	0.253869	0.00328518	0.00787651	0.00322581
96.7	967	623.4	1326.6	97	802	1515	1689	12818	0	201	360	29919	20738	50657	1.44271	0.00191484	0.015832	0.029907	0.0333419	0.253035	0	0.00396786	0.00710662
96.8	968	624.3	1325.7	116	1149	1750	1551	13356	80	378	199	30051	21883	51934	1.37326	0.0022336	0.0221242	0.0336966	0.0298648	0.257173	0.00154042	0.00727847	0.00383179
96.9	969	625.2	1324.8	58	812	1482	1234	10891	114	458	67	30599	22589	53188	1.3546	0.00109047	0.0152666	0.0278634	0.0232007	0.204764	0.00214334	0.00861096	0.00125968
97	970	626.1	1323.9	86	588	992	1013	8564	83	237	248	28067	19539	47606	1.43646	0.00180649	0.0123514	0.0208377	0.0212788	0.179893	0.00174348	0.00497836	0.00520943
97.1	971	627	1323	85	770	1074	976	10536	255	388	398	29791	20819	50610	1.43095	0.00167951	0.0152144	0.0212211	0.0192847	0.20818	0.00503853	0.00766647	0.00786406
97.2	972	627.9	1322.1	89	628	1210	1080	9902	109	138	136	28403	20966	49369	1.35472	0.00180275	0.0127205	0.0245093	0.0218761	0.200571	0.00220786	0.00279528	0.00275477
97.3	973	628.9	1321.1	84	759	1213	1351	9908	0	371	268	28600	19077	47677	1.49919	0.00176186	0.0159196	0.025442	0.0283365	0.207815	0	0.00778153	0.00562116
97.4	974	629.8	1320.2	126	579	1458	1199	11372	117	388	164	30110	22080	52190	1.36368	0.00241426	0.0110941	0.0279364	0.0229737	0.217896	0.00224181	0.00743437	0.00314236
97.5	975	630.7	1319.3	130	833	1832	1237	10878	0	303	233	26469	19606	46075	1.35005	0.00282149	0.0180792	0.0397613	0.0268475	0.236093	0	0.00657623	0.00505697
97.6	976	631.6	1318.4	127	819	1388	1128	10000	18	127	306	28064	20660	48724	1.35837	0.00260652	0.016809	0.028487	0.0231508	0.205238	0.000369428	0.00260652	0.00628027
97.7	977	632.6	1317.4	92	1100	1492	1826	12708	0	273	82	27161	20703	47864	1.31194	0.00192211	0.0229818	0.0311717	0.0381498	0.265502	0	0.00570366	0.00171319
97.8	978	633.5	1316.5	124	834	1653	1349	12439	150	333	217	28882	21255	50137	1.35883	0.00247322	0.0166344	0.0329697	0.0269063	0.2481	0.0029918	0.0066418	0.00432814
97.9	979	634.4	1315.6	101	888	1416	1604	11813	138	0	280	27791	21167	48958	1.31294	0.00206299	0.018138	0.0289228	0.0327628	0.241288	0.00281874	0	0.00571919
98	980	635.3	1314.7	147	879	1437	1703	11891	0	402	267	27606	20523	48129	1.34512	0.00305429	0.0182634	0.0298573	0.0353841	0.247065	0	0.00835255	0.00554759
98.1	981	636.2	1313.8	52	698	1531	1596	14171	92	473	445	30114	20841	50955	1.44494	0.00102051	0.0136984	0.0300461	0.0313218	0.278108	0.00180551	0.0092827	0.0087332
98.2	982	637.1	1312.9	97	731	1833	1796	46393	0	317	356	30980	21055	52035	1.47138	0.00186413	0.0140482	0.0352263	0.0345152	0.891573	0	0.00609205	0.00684155
98.3	983	638.1	1311.9	188	977	1659	1796	33259	222	409	523	31303	21757	53060	1.43876	0.00354316	0.0184131	0.0312665	0.0338485	0.626819	0.00418394	0.00770825	0.00985677
98.4	984	638.9	1311.1	128	1083	1393	1635	13546	202	534	497	29964	21641	51605	1.38459	0.00248038	0.0209863	0.0269935	0.031683	0.262494	0.00391435	0.0103478	0.00963085
98.5	985	639.9	1310.1	102	916	1469	1807	12975	143	514	365	31107	22271	53378	1.39675	0.0019109	0.0171606	0.0275207	0.0338529	0.243078	0.00267901	0.00962944	0.00683802
98.6	986	640.7	1309.3	131	1272	1907	2071	13711	106	411	434	28921	21160	50081	1.36678	0.00261576	0.0253989	0.0380783	0.041353	0.273776	0.00211657	0.00820671	0.00866596
98.7	987	641.7	1308.3	91	1094	1222	1676	11609	94	460	227	27567	19642	47209	1.40347	0.0019276	0.0231735	0.0258849	0.0355017	0.245907	0.00199115	0.0097439	0.00480841
98.8	988	642.6	1307.4	111	962	1860	2279	13848	258	379	268	30894	22334	53228	1.38327	0.00208537	0.0180732	0.034944	0.0428158	0.260164	0.00484707	0.00712031	0.00503494
98.9	989	643.5	1306.5	180	1996	2053	2511	15934	187	351	350	30177	22855	53032	1.32037	0.00339418	0.0376377	0.0387125	0.0473488	0.30046	0.00352617	0.00661865	0.00659979
99	990	644.4	1305.6	193	1900	2004	2341	14533	32	473	476	29762	21758	51520	1.36786	0.00374612	0.0368789	0.0388975	0.0454387	0.282085	0.000621118	0.0091809	0.00923913
99.1	991	645.3	1304.7	213	1346	1871	2256	16695	262	411	544	29682	22066	51748	1.34515	0.0041161	0.0260107	0.036156	0.0435959	0.322621	0.005063	0.00794234	0.0105125
99.2	992	646.2	1303.8	152	1234	1650	2369	13848	321	597	780	29946	21801	51747	1.37361	0.00293737	0.0238468	0.0318859	0.0457804	0.26761	0.00620326	0.0115369	0.0150733
99.3	993	647.1	1302.9	172	1001	1694	2078	13679	166	411	569	29067	20545	49612	1.4148	0.0034669	0.0201766	0.034145	0.041885	0.27572	0.00334596	0.00828429	0.011469
99.4	994	648	1302	246	1437	1853	2589	13887	245	440	401	30139	20757	50896	1.45199	0.00483339	0.028234	0.0364076	0.0508684	0.272851	0.00481374	0.00864508	0.00787881
99.5	995	649	1301	224	1899	1993	2496	15024	214	449	445	29991	22668	52659	1.32305	0.00425378	0.0360622	0.0378473	0.0473993	0.285307	0.00406388	0.00852656	0.0084506
99.6	996	649.9	1300.1	234	2255	1945	2512	13405	63	353	487	28624	21411	50035	1.33688	0.00467673	0.0450685	0.0388728	0.0502049	0.267912	0.00125912	0.00705506	0.00973319
99.7	997	650.8	1299.2	275	1960	1989	2884	13339	134	379	331	25919	19253	45172	1.34623	0.00608784	0.0433897	0.0440317	0.0638449	0.295294	0.00296644	0.00839015	0.00732755
99.8	998	651.7	1298.3	190	1713	2063	2789	13377	181	212	687	25030	18239	43269	1.37233	0.00439113	0.0395895	0.0476785	0.0644572	0.309159	0.00418313	0.00489958	0.0158774
99.9	999	652.6	1297.4	137	845	1299	1814	10514	119	357	417	20783	14450	35233	1.43827	0.0038884	0.0239832	0.0368688	0.0514858	0.298413	0.00337752	0.0101325	0.0118355
100	1000	653.5	1296.5	32	181	788	533	7032	42	243	246	12708	10055	22763	1.26385	0.00140579	0.0079515	0.0346176	0.0234152	0.308922	0.0018451	0.0106752	0.010807
100.1	1001	654.4	1295.6	15	318	1702	631	5872	77	157	132	24372	20757	45129	1.17416	0.000332381	0.00704647	0.0377141	0.0139821	0.130116	0.00170622	0.00347892	0.00292495
100.2	1002	655.2	1294.8	0	181	1450	406	4540	49	345	125	24919	21330	46249	1.16826	0	0.0039136	0.031352	0.00877857	0.0981643	0.00105948	0.00745962	0.00270276
100.3	3	656.1	1293.9	21	232	574	204	1082	63	120	167	9270	6152	15422	1.50683	0.00136169	0.0150434	0.0372196	0.0132279	0.0701595	0.00408507	0.00778109	0.0108287
100.4	4	656.9	1293.1	7	45	393	45	634	0	94	239	2732	1955	4687	1.39744	0.00149349	0.00960102	0.0838489	0.00960102	0.135268	0	0.0200555	0.0509921
100.5	5	657.7	1292.3	41	116	568	251	4004	91	269	379	7030	6283	13313	1.11889	0.0030797	0.00871329	0.0426651	0.0188538	0.300759	0.00683542	0.0202058	0.0284684
100.6	6	658.5	1291.5	36	339	943	634	7019	187	312	411	13975	12314	26289	1.13489	0.00136939	0.0128951	0.0358705	0.0241166	0.266994	0.00711324	0.0118681	0.0156339
100.7	7	659.3	1290.7	83	827	1379	1087	9639	0	299	215	19143	17518	36661	1.09276	0.00226399	0.022558	0.0376149	0.02965	0.262922	0	0.00815581	0.00586454
100.8	8	660.2	1289.8	120	1112	1633	1432	10396	28	386	342	21766	19070	40836	1.14137	0.00293858	0.0272309	0.0399892	0.0350671	0.254579	0.00068567	0.00945244	0.00837496
100.9	9	661.1	1288.9	123	1007	1739	1633	10545	27	147	325	22388	18571	40959	1.20554	0.003003	0.0245856	0.0424571	0.0398691	0.257453	0.000659196	0.00358895	0.00793476
101	10	662	1288	109	846	1582	1466	10126	55	359	245	21495	18664	40159	1.15168	0.00271421	0.0210663	0.0393934	0.0365049	0.252148	0.00136956	0.00893947	0.00610075
101.1	11	662.8	1287.2	131	892	1469	1436	10492	75	291	372	22313	19201	41514	1.16207	0.00315556	0.0214867	0.0353857	0.0345907	0.252734	0.00180662	0.00700968	0.00896083
101.2	12	663.7	1286.3	124	1141	1404	1613	10491	0	284	174	20632	17703	38335	1.16545	0.00323464	0.0297639	0.0366245	0.0420764	0.273666	0	0.00740837	0.00453893
101.3	13	664.5	1285.5	131	1658	1529	1648	10651	84	390	153	20338	19022	39360	1.06918	0.00332825	0.042124	0.0388465	0.0418699	0.270605	0.00213415	0.00990854	0.0038872
101.4	14	665.4	1284.6	153	802	1458	1315	11442	59	248	124	22869	19958	42827	1.14586	0.00357251	0.0187265	0.0340439	0.0307049	0.267168	0.00137764	0.00579074	0.00289537
101.5	15	666.2	1283.8	155	764	1465	1432	11297	52	299	142	22003	19843	41846	1.10885	0.00370406	0.0182574	0.0350093	0.0342207	0.269966	0.00124265	0.00714525	0.00339339
101.6	16	667.1	1282.9	98	648	1318	1022	10178	0	290	321	19757	17918	37675	1.10263	0.00260119	0.0171997	0.0349834	0.0271267	0.270153	0	0.00769741	0.00852024
101.7	17	667.9	1282.1	152	790	1213	1209	10743	0	343	168	24266	21330	45596	1.13765	0.00333363	0.0173261	0.0266032	0.0265155	0.235613	0	0.00752259	0.00368453
101.8	18	668.8	1281.2	105	789	1484	1490	12707	117	431	240	23284	21442	44726	1.08591	0.00234763	0.0176407	0.0331798	0.033314	0.284108	0.00261593	0.00963645	0.00536601
101.9	19	669.6	1280.4	136	1058	1490	1450	12258	89	207	315	25115	22376	47491	1.12241	0.0028637	0.0222779	0.0313744	0.0305321	0.258112	0.00187404	0.00435872	0.00663284
102	20	670.4	1279.6	142	982	1479	1593	11625	218	383	246	25024	20480	45504	1.22188	0.0031206	0.0215805	0.0325026	0.0350079	0.255472	0.00479079	0.00841684	0.00540612
102.1	21	671.3	1278.7	180	878	1856	1813	12642	55	392	441	23119	20894	44013	1.10649	0.0040897	0.0199487	0.0421694	0.0411924	0.287233	0.00124963	0.00890646	0.0100198
102.2	22	672.1	1277.9	142	998	1991	2482	14127	128	347	231	25731	22141	47872	1.16214	0.00296624	0.0208473	0.0415901	0.0518466	0.295099	0.0026738	0.0072485	0.00482537
102.3	23	673	1277	177	1313	1587	2004	13161	149	320	232	23989	20831	44820	1.1516	0.00394913	0.029295	0.0354083	0.0447122	0.293641	0.00332441	0.00713967	0.00517626
102.4	24	673.8	1276.2	272	1138	1315	1404	10086	114	333	458	18373	17444	35817	1.05326	0.00759416	0.0317726	0.0367144	0.0391993	0.281598	0.00318285	0.00929726	0.0127872
102.5	25	674.7	1275.3	286	1337	1056	1285	11106	116	366	423	18944	17259	36203	1.09763	0.0078999	0.0369306	0.0291689	0.0354943	0.30677	0.00320415	0.0101097	0.0116841
102.6	26	675.5	1274.5	98	607	1359	1300	10107	113	484	402	21255	19168	40423	1.10888	0.00242436	0.0150162	0.0336195	0.0321599	0.250031	0.00279544	0.0119734	0.00994483
102.7	27	676.4	1273.6	132	793	1200	1166	10225	32	369	117	21708	18649	40357	1.16403	0.00327081	0.0196496	0.0297346	0.0288921	0.253364	0.000792923	0.0091434	0.00289913
102.8	28	677.2	1272.8	126	856	1394	1693	11456	203	451	370	21726	19453	41179	1.11685	0.00305981	0.0207873	0.0338522	0.0411132	0.2782	0.0049297	0.0109522	0.00898516
102.9	29	678	1272	152	2278	1433	1886	12562	232	303	228	23197	20184	43381	1.14928	0.00350384	0.0525115	0.0330329	0.0434753	0.289574	0.00534796	0.00698462	0.00525576
103	30	678.9	1271.1	139	1262	1229	1952	12249	41	268	251	21842	21211	43053	1.02975	0.00322858	0.0293127	0.0285462	0.0453395	0.28451	0.000952315	0.00622489	0.00583002
103.1	31	679.8	1270.2	108	947	1704	1817	12600	173	554	318	23506	20908	44414	1.12426	0.00243167	0.0213221	0.0383663	0.0409105	0.283694	0.00389517	0.0124735	0.0071599
103.2	32	680.6	1269.4	173	949	1837	1750	14098	72	511	558	24270	22223	46493	1.09211	0.00372099	0.0204117	0.0395113	0.0376401	0.303228	0.00154862	0.0109909	0.0120018
103.3	33	681.4	1268.6	106	1126	1461	1885	14142	98	303	159	25765	23140	48905	1.11344	0.00216747	0.0230242	0.0298742	0.0385441	0.289173	0.00200389	0.00619569	0.0032512
103.4	34	682.3	1267.7	129	1320	1578	1829	14372	200	419	524	24138	22915	47053	1.05337	0.00274159	0.0280535	0.0335367	0.0388711	0.305443	0.00425053	0.00890485	0.0111364
103.5	35	683.2	1266.8	152	928	1617	2091	13667	202	368	357	24011	21460	45471	1.11887	0.00334279	0.0204086	0.0355611	0.0459854	0.300565	0.00444239	0.00809307	0.00785116
103.6	36	684	1266	156	1186	1658	2296	13734	56	490	509	25217	22133	47350	1.13934	0.00329461	0.0250475	0.0350158	0.04849	0.290053	0.00118268	0.0103485	0.0107497
103.7	37	684.9	1265.1	163	1267	1677	2324	14050	287	487	251	25026	22740	47766	1.10053	0.00341247	0.0265251	0.0351087	0.0486539	0.294142	0.00600846	0.0101955	0.00525478
103.8	38	685.8	1264.2	172	1447	1433	1953	13672	173	598	366	25598	23721	49319	1.07913	0.0034875	0.0293396	0.0290557	0.0395993	0.277216	0.00350778	0.0121251	0.00742108
103.9	39	686.6	1263.4	130	1108	1753	1752	12558	241	603	483	24010	21148	45158	1.13533	0.00287878	0.0245361	0.0388193	0.0387971	0.27809	0.00533682	0.0133531	0.0106958
104	40	687.4	1262.6	78	700	1255	1501	13316	239	561	270	22413	21571	43984	1.03903	0.00177337	0.0159149	0.0285331	0.034126	0.302746	0.00543379	0.0127546	0.0061386
104.1	41	688.3	1261.7	89	926	1604	1748	12131	106	288	415	23302	21978	45280	1.06024	0.00196555	0.0204505	0.035424	0.0386042	0.267911	0.00234099	0.00636042	0.00916519
104.2	42	689.1	1260.9	86	826	1312	1757	11954	116	356	640	23756	21502	45258	1.10483	0.00190022	0.0182509	0.0289893	0.0388219	0.26413	0.00256308	0.00786601	0.0141411
104.3	43	689.9	1260.1	108	789	1410	1716	11965	0	326	249	23801	21035	44836	1.1315	0.00240878	0.0175975	0.0314479	0.0382728	0.266861	0	0.00727094	0.00555357
104.4	44	690.8	1259.2	82	883	1552	1611	14081	8	530	429	25257	23350	48607	1.08167	0.001687	0.0181661	0.0319296	0.0331434	0.289691	0.000164585	0.0109038	0.00882589
104.5	45	691.7	1258.3	101	805	1482	1734	13496	120	504	316	25313	23802	49115	1.06348	0.0020564	0.0163901	0.0301741	0.0353049	0.274784	0.00244325	0.0102616	0.00643388
104.6	46	692.5	1257.5	94	1037	2849	1713	13456	137	293	248	24787	22889	47676	1.08292	0.00197164	0.021751	0.0597575	0.03593	0.282238	0.00287356	0.00614565	0.00520178
104.7	47	693.3	1256.7	108	1042	1540	1935	13981	106	446	637	25359	22361	47720	1.13407	0.0022632	0.0218357	0.0322716	0.040549	0.29298	0.00222129	0.00934619	0.0133487
104.8	48	694.1	1255.9	120	1393	1867	2222	15249	33	150	223	24365	21811	46176	1.1171	0.00259875	0.0301672	0.0404323	0.0481202	0.330236	0.000714657	0.00324844	0.00482935
104.9	49	695	1255	146	1339	1946	2685	18075	4	475	466	23514	22314	45828	1.05378	0.00318583	0.0292179	0.0424631	0.0585886	0.39441	8.72829e-05	0.0103648	0.0101685
105	50	695.9	1254.1	159	1581	2602	2311	18424	296	317	292	24313	21579	45892	1.1267	0.00346466	0.0344504	0.0566983	0.0503574	0.401464	0.00644993	0.00690752	0.00636276
105.1	51	696.4	1253.6	198	1556	2184	2737	17292	184	416	524	24549	23060	47609	1.06457	0.00415888	0.0326829	0.0458737	0.0574891	0.363209	0.00386482	0.00873784	0.0110063
105.2	52	696.9	1253.1	190	1655	1974	2406	17817	145	383	283	22578	21270	43848	1.0615	0.00433315	0.037744	0.0450192	0.0548714	0.406336	0.00330688	0.00873472	0.00645411
105.3	53	697.5	1252.5	135	1423	1817	2233	15972	113	485	356	23113	21249	44362	1.08772	0.00304315	0.032077	0.0409585	0.0503359	0.360038	0.00254723	0.0109328	0.00802489
105.4	54	698	1252	112	1137	1782	2253	14759	25	445	465	24183	23132	47315	1.04543	0.00236711	0.0240304	0.0376625	0.047617	0.311931	0.000528374	0.00940505	0.00982775
105.5	55	698.5	1251.5	179	1295	1609	2086	14822	74	458	234	24755	22282	47037	1.11099	0.00380551	0.0275315	0.0342071	0.0443481	0.315114	0.00157323	0.00973702	0.00497481
105.6	56	699	1251	167	1323	2228	2345	15169	143	441	357	24528	21782	46310	1.12607	0.00360613	0.0285683	0.0481106	0.050637	0.327553	0.00308789	0.00952278	0.00770892
105.7	57	699.5	1250.5	188	1690	1738	2755	15400	95	452	573	21877	21622	43499	1.01179	0.00432194	0.0388515	0.0399549	0.0633348	0.354031	0.00218396	0.010391	0.0131727
105.8	58	700.1	1249.9	159	1488	2199	2895	16295	258	383	198	23905	23955	47860	0.997913	0.00332219	0.0310907	0.0459465	0.0604889	0.340472	0.00539072	0.00800251	0.00413707
105.9	59	700.6	1249.4	177	1511	1580	2286	15447	207	430	431	24885	21946	46831	1.13392	0.00377955	0.032265	0.0337383	0.0488138	0.329846	0.00442015	0.00918195	0.00920331
106	60	701.2	1248.8	142	1228	1817	2612	15085	143	498	582	23526	22335	45861	1.05332	0.00309631	0.0267766	0.0396197	0.0569547	0.328929	0.00311812	0.0108589	0.0126905
106.1	61	701.7	1248.3	148	1370	1998	2473	15698	86	415	446	22138	21679	43817	1.02117	0.00337768	0.0312664	0.0455987	0.0564393	0.358263	0.00196271	0.00947121	0.0101787
106.2	62	702.2	1247.8	168	1419	2021	2452	16192	140	399	390	22988	21345	44333	1.07697	0.0037895	0.0320078	0.0455868	0.0553087	0.365236	0.00315792	0.00900007	0.00879706
106.3	63	702.8	1247.2	145	1412	1746	3066	19516	104	571	619	24232	23303	47535	1.03987	0.00305038	0.0297044	0.0367308	0.0644998	0.410561	0.00218786	0.0120122	0.013022
106.4	64	703.3	1246.7	156	1470	1885	3284	18989	140	389	274	23047	22833	45880	1.00937	0.00340017	0.0320401	0.0410854	0.071578	0.413884	0.00305144	0.00847864	0.0059721
106.5	65	703.8	1246.2	177	1522	1770	2620	17586	341	686	657	24423	21712	46135	1.12486	0.00383657	0.0329901	0.0383657	0.0567899	0.381186	0.00739135	0.0148694	0.0142408
106.6	66	704.3	1245.7	138	1503	1859	2746	18735	210	364	351	24063	22632	46695	1.06323	0.00295535	0.0321876	0.0398115	0.0588072	0.401221	0.00449727	0.00779527	0.00751686
106.7	67	704.8	1245.2	168	1801	1731	2751	19955	84	516	391	24263	24180	48443	1.00343	0.00346799	0.0371777	0.0357327	0.0567884	0.411927	0.001734	0.0106517	0.00807134
106.8	68	705.4	1244.6	139	1559	2112	2728	17511	277	640	486	23896	21226	45122	1.12579	0.00308054	0.0345508	0.0468064	0.0604583	0.388081	0.00613891	0.0141838	0.0107708
106.9	69	705.9	1244.1	221	1692	1802	2584	18646	60	555	727	24262	21771	46033	1.11442	0.0048009	0.0367562	0.0391458	0.0561336	0.405057	0.00130341	0.0120566	0.015793
107	70	706.5	1243.5	162	1683	1579	3145	17272	257	524	1078	23228	22135	45363	1.04938	0.00357119	0.0371007	0.0348081	0.0693296	0.380751	0.00566541	0.0115513	0.0237639
107.1	71	707	1243	111	1501	2074	4631	27742	185	551	718	22845	22697	45542	1.00652	0.00243731	0.0329586	0.0455404	0.101686	0.609152	0.00406218	0.0120987	0.0157657
107.2	72	707.5	1242.5	241	1946	2336	6541	68292	263	793	550	20016	22230	42246	0.900405	0.00570468	0.0460635	0.0552952	0.154831	1.61653	0.00622544	0.018771	0.013019
107.3	73	708	1242	162	2004	1816	4184	38143	441	668	728	22308	24377	46685	0.915125	0.00347007	0.042926	0.038899	0.0896219	0.817029	0.00944629	0.0143087	0.0155939
107.4	74	708.5	1241.5	194	1628	1749	3007	22536	403	767	799	25885	23663	49548	1.0939	0.0039154	0.032857	0.0352991	0.0606886	0.454832	0.00813353	0.0154799	0.0161258
107.5	75	709	1241	181	1476	2146	3025	19278	523	805	335	23032	21494	44526	1.07155	0.00406504	0.0331492	0.0481966	0.0679378	0.432961	0.0117459	0.0180793	0.00752369
107.6	76	709.6	1240.4	179	2172	2025	3446	21359	752	973	667	21926	21089	43015	1.03969	0.00416134	0.050494	0.0470766	0.0801116	0.496548	0.0174823	0.02262	0.0155062
107.7	77	710.1	1239.9	277	2583	3061	4758	26012	657	968	641	24114	22062	46176	1.09301	0.00599879	0.0559381	0.0662898	0.103041	0.563323	0.0142282	0.0209633	0.0138817
107.8	78	710.7	1239.3	217	2135	2662	3198	21749	269	728	747	21850	21185	43035	1.03139	0.00504241	0.0496108	0.0618566	0.0743116	0.505379	0.00625073	0.0169165	0.017358
107.9	79	711.1	1238.9	235	1943	2104	4263	23901	379	764	738	17957	18089	36046	0.992703	0.00651945	0.0539033	0.0583699	0.118266	0.663069	0.0105143	0.0211951	0.0204738
108	80	711.6	1238.4	189	1628	1682	2597	18809	336	776	789	17878	16520	34398	1.0822	0.00549451	0.0473283	0.0488982	0.0754986	0.546805	0.00976801	0.0225595	0.0229374
108.1	81	712.2	1237.8	163	1784	1707	3263	17987	176	490	596	15809	15673	31482	1.00868	0.00517756	0.0566673	0.0542215	0.103647	0.571342	0.0055905	0.0155644	0.0189315
108.2	82	712.7	1237.3	121	1764	1483	2315	14285	256	613	401	15554	15551	31105	1.00019	0.00389005	0.0567111	0.0476772	0.0744253	0.459251	0.00823019	0.0197074	0.0128918
108.3	83	713.2	1236.8	144	1243	1367	1984	15843	296	584	490	16917	16618	33535	1.01799	0.00429402	0.0370658	0.0407634	0.0591621	0.472432	0.0088266	0.0174146	0.0146116
108.4	84	713.7	1236.3	188	1267	1505	2232	15344	200	622	439	18097	17008	35105	1.06403	0.00535536	0.0360917	0.0428714	0.0635807	0.437089	0.00569719	0.0177183	0.0125053
108.5	85	714.2	1235.8	242	1788	2492	2753	20519	202	603	518	19571	21505	41076	0.910067	0.00589152	0.0435291	0.060668	0.0670221	0.499537	0.00491771	0.0146801	0.0126108
108.6	86	714.8	1235.2	215	2107	2380	2780	18614	530	679	550	19296	21519	40815	0.896696	0.00526767	0.0516232	0.0583119	0.0681122	0.456058	0.0129854	0.016636	0.0134754
108.7	87	715.2	1234.8	196	1572	2190	2720	18306	190	719	575	21420	21547	42967	0.994106	0.00456164	0.0365862	0.0509693	0.0633044	0.426048	0.004422	0.0167338	0.0133824
108.8	88	715.7	1234.3	187	1806	2015	2782	19588	312	625	611	21604	20605	42209	1.04848	0.00443033	0.0427871	0.0477386	0.0659101	0.464072	0.00739179	0.0148073	0.0144756
108.9	89	716.3	1233.7	204	1697	2276	3338	22175	350	758	661	22623	21715	44338	1.04181	0.00460102	0.0382742	0.0513329	0.0752853	0.500135	0.00789391	0.0170959	0.0149082
109	90	716.9	1233.1	193	1841	1988	3404	22459	470	699	657	22384	23748	46132	0.942564	0.00418365	0.0399072	0.0430937	0.0737883	0.486842	0.0101882	0.0151522	0.0142417
109.1	91	717.3	1232.7	231	2127	2800	3406	24058	330	669	619	23337	22804	46141	1.02337	0.00500639	0.0460978	0.0606836	0.0738172	0.521402	0.00715199	0.014499	0.0134154
109.2	92	717.8	1232.2	252	2357	2173	3784	27710	446	1014	801	22221	21412	43633	1.03778	0.00577545	0.0540187	0.0498018	0.0867234	0.63507	0.0102216	0.0232393	0.0183577
109.3	93	718.3	1231.7	220	2024	2431	3810	23780	398	842	686	23354	21767	45121	1.07291	0.00487578	0.0448572	0.0538774	0.0844396	0.527027	0.00882073	0.0186609	0.0152036
109.4	94	718.9	1231.1	293	2523	2904	4780	27911	474	660	583	22181	21421	43602	1.03548	0.00671988	0.0578643	0.0666024	0.109628	0.640131	0.0108711	0.0151369	0.0133709
109.5	95	719.3	1230.7	315	2932	3401	4613	29738	395	649	464	24374	20570	44944	1.18493	0.00700872	0.0652367	0.0756719	0.102639	0.661668	0.00878871	0.0144402	0.010324
109.6	96	719.9	1230.1	269	2568	2352	3894	23700	282	702	719	21815	21770	43585	1.00207	0.00617185	0.0589194	0.0539635	0.0893427	0.543765	0.00647012	0.0161065	0.0164965
109.7	97	720.3	1229.7	290	2308	2212	4031	21629	519	674	379	23061	21033	44094	1.09642	0.00657686	0.0523427	0.0501656	0.0914183	0.49052	0.0117703	0.0152855	0.00859527
109.8	98	720.9	1229.1	370	2108	3105	3423	24302	467	746	505	22874	21801	44675	1.04922	0.00828204	0.0471852	0.069502	0.07662	0.543973	0.0104533	0.0166984	0.0113039
109.9	99	721.4	1228.6	294	2274	2750	2836	23553	397	724	624	22338	20588	42926	1.085	0.006849	0.0529749	0.0640637	0.0660672	0.548688	0.00924847	0.0168662	0.0145366
110	100	721.9	1228.1	327	2146	2413	3002	22502	357	716	1041	22973	21398	44371	1.07361	0.00736968	0.0483649	0.0543824	0.0676568	0.507133	0.0080458	0.0161367	0.0234613
110.1	101	722.5	1227.5	288	1816	1793	2695	16270	245	715	597	19505	18231	37736	1.06988	0.00763197	0.0481238	0.0475143	0.0714172	0.431153	0.00649247	0.0189474	0.0158204
110.2	102	723	1227	275	2086	3117	3204	19531	377	566	562	20257	20017	40274	1.01199	0.00682823	0.0517952	0.0773948	0.079555	0.484953	0.00936088	0.0140537	0.0139544
110.3	103	723.5	1226.5	220	2012	2051	3289	19203	349	763	415	21626	21048	42674	1.02746	0.00515536	0.0471481	0.0480621	0.0770727	0.449993	0.00817828	0.0178797	0.00972489
110.4	104	724	1226	257	2220	2695	3815	22277	417	805	765	21473	20046	41519	1.07119	0.00618994	0.0534695	0.06491	0.0918856	0.53655	0.0100436	0.0193887	0.0184253
110.5	105	724.5	1225.5	325	2816	2748	3427	22987	370	858	579	21126	22431	43557	0.941822	0.00746149	0.0646509	0.0630897	0.0786785	0.527745	0.00849462	0.0196983	0.0132929
110.6	106	725	1225	342	2024	2369	3658	21723	400	834	931	20224	21821	42045	0.926814	0.00813414	0.0481389	0.0563444	0.087002	0.516661	0.00951362	0.0198359	0.0221429
110.7	107	725.5	1224.5	317	2115	2252	3529	24057	488	816	475	22550	23235	45785	0.970519	0.00692366	0.0461942	0.0491864	0.0770776	0.525434	0.0106585	0.0178224	0.0103746
110.8	108	726.1	1223.9	288	2317	2774	4411	29102	454	710	549	21932	22444	44376	0.977188	0.00648999	0.0522129	0.0625113	0.0994006	0.655805	0.0102308	0.0159996	0.0123716
110.9	109	726.6	1223.4	334	2110	3127	4379	32374	473	817	903	21561	21016	42577	1.02593	0.00784461	0.0495573	0.0734434	0.102849	0.760364	0.0111093	0.0191888	0.0212086
111	110	727.1	1222.9	259	2551	3297	3865	27892	388	985	762	22526	22001	44527	1.02386	0.0058167	0.0572911	0.074045	0.0868013	0.626406	0.00871381	0.0221214	0.0171132
111.1	111	727.6	1222.4	288	3349	3292	3455	25546	453	633	824	22781	22438	45219	1.01529	0.006369	0.0740618	0.0728013	0.0764059	0.56494	0.0100179	0.0139985	0.0182224
111.2	112	728.1	1221.9	286	2811	2707	4063	27313	533	727	416	24272	22142	46414	1.0962	0.00616193	0.0605636	0.0583229	0.0875382	0.588465	0.0114836	0.0156634	0.00896281
111.3	113	728.6	1221.4	356	2347	3390	3715	25212	337	595	700	23172	22167	45339	1.04534	0.00785196	0.0517656	0.0747701	0.0819383	0.556078	0.00743289	0.0131234	0.0154392
111.4	114	729.1	1220.9	300	2241	2401	3691	23329	277	688	781	22842	23322	46164	0.979419	0.00649857	0.0485443	0.0520102	0.0799541	0.50535	0.00600035	0.0149034	0.0169179
111.5	115	729.7	1220.3	309	2441	2382	3927	24100	274	664	481	22410	23201	45611	0.965907	0.00677468	0.0535178	0.0522242	0.0860977	0.528381	0.00600732	0.0145579	0.0105457
111.6	116	730.2	1219.8	222	1585	2501	2812	22230	128	644	686	22108	20752	42860	1.06534	0.00517965	0.0369809	0.0583528	0.065609	0.518665	0.00298647	0.0150257	0.0160056
111.7	117	730.7	1219.3	341	2075	2900	3572	21590	377	747	582	22357	23082	45439	0.96859	0.00750457	0.0456656	0.0638218	0.0786109	0.475142	0.00829684	0.0164396	0.0128084
111.8	118	731.3	1218.7	338	2083	2859	3400	19426	221	776	436	22797	22432	45229	1.01627	0.00747308	0.0460545	0.0632117	0.075173	0.429503	0.00488625	0.0171571	0.00963983
111.9	119	731.8	1218.2	258	1853	2570	2871	18699	315	747	728	24163	21808	45971	1.10799	0.00561223	0.040308	0.0559048	0.0624524	0.406756	0.00685215	0.0162494	0.0158361
112	120	732.3	1217.7	266	2463	2901	4296	22956	412	765	680	22194	20689	42883	1.07274	0.00620292	0.0574353	0.0676492	0.10018	0.535317	0.00960754	0.0178392	0.0158571
112.1	121	732.8	1217.2	251	1677	2949	4889	23619	406	747	563	22203	21387	43590	1.03815	0.0057582	0.0384721	0.0676531	0.112159	0.541844	0.00931406	0.017137	0.0129158
112.2	122	733.3	1216.7	180	1568	2256	3354	18687	299	795	765	20983	20632	41615	1.01701	0.00432536	0.0376787	0.0542112	0.0805959	0.449045	0.00718491	0.0191037	0.0183828
112.3	123	733.8	1216.2	175	1826	2381	3373	21543	382	1026	923	23201	20589	43790	1.12686	0.00399635	0.041699	0.0543731	0.0770267	0.491962	0.00872345	0.02343	0.0210779
112.4	124	734.3	1215.7	222	2120	2656	3516	25930	329	720	778	22962	21304	44266	1.07783	0.00501514	0.0478923	0.0600009	0.0794289	0.585777	0.00743234	0.0162653	0.0175756
112.5	125	734.9	1215.1	280	2300	2880	4047	26866	462	1100	785	22511	22635	45146	0.994522	0.0062021	0.0509458	0.063793	0.0896425	0.595091	0.0102335	0.0243654	0.017388
112.6	126	735.4	1214.6	249	2396	3050	4567	29260	438	928	815	21531	28036	49567	0.767977	0.0050235	0.0483386	0.0615329	0.0921379	0.590312	0.00883652	0.0187221	0.0164424
112.7	127	735.9	1214.1	287	2449	2840	3960	27396	396	699	975	22191	22238	44429	0.997887	0.00645974	0.0551217	0.0639222	0.089131	0.616624	0.0089131	0.015733	0.0219451
112.8	128	736.4	1213.6	309	2534	2509	4185	24783	290	826	683	22508	20314	42822	1.108	0.00721592	0.0591752	0.0585914	0.0977301	0.578745	0.00677222	0.0192892	0.0159497
112.9	129	736.9	1213.1	304	2578	2434	3560	26956	302	868	494	19993	19988	39981	1.00025	0.00760361	0.0644806	0.0608789	0.0890423	0.67422	0.00755359	0.0217103	0.0123559
113	130	737.4	1212.6	230	2377	3448	4847	27911	279	819	801	21972	21852	43824	1.00549	0.00524827	0.0542397	0.0786783	0.110601	0.636888	0.00636637	0.0186884	0.0182777
113.1	131	737.9	1212.1	239	2959	3109	4469	28447	547	840	691	21911	22079	43990	0.992391	0.00543305	0.0672653	0.0706752	0.101591	0.64667	0.0124346	0.0190952	0.0157081
113.2	132	738.4	1211.6	313	2655	3164	4593	28341	403	1104	828	21335	21196	42531	1.00656	0.00735934	0.0624251	0.0743928	0.107992	0.666361	0.00947544	0.0259575	0.0194682
113.3	133	738.9	1211.1	328	2456	2775	4101	25875	376	901	729	20917	21445	42362	0.975379	0.00774279	0.0579765	0.0655068	0.0968085	0.610807	0.00887588	0.0212691	0.0172088
113.4	134	739.5	1210.5	208	2142	2707	4050	23665	299	771	1107	20910	20120	41030	1.03926	0.00506946	0.0522057	0.0659761	0.0987083	0.576773	0.00728735	0.0187911	0.0269803
113.5	135	739.9	1210.1	251	2618	2832	3723	26297	373	756	754	22579	21344	43923	1.05786	0.00571455	0.0596043	0.0644765	0.084762	0.598707	0.00849213	0.0172119	0.0171664
113.6	136	740.4	1209.6	249	2443	3024	4531	27856	411	590	915	23681	21909	45590	1.08088	0.00546172	0.0535863	0.0663303	0.0993858	0.611011	0.00901513	0.0129414	0.0200702
113.7	137	740.9	1209.1	220	2104	2920	3764	24856	335	737	1025	22765	22274	45039	1.02204	0.00488466	0.0467151	0.0648327	0.083572	0.551877	0.007438	0.0163636	0.0227581
113.8	138	741.4	1208.6	279	2243	3055	4642	25219	341	742	854	23271	20593	43864	1.13004	0.00636057	0.0511353	0.0696471	0.105827	0.574936	0.00777403	0.0169159	0.0194693
113.9	139	742	1208	299	2614	3656	3923	29294	393	555	508	21219	21003	42222	1.01028	0.00708162	0.0619109	0.0865899	0.0929136	0.693809	0.00930794	0.0131448	0.0120316
114	140	742.4	1207.6	273	2129	3117	3650	25456	196	977	493	22015	21649	43664	1.01691	0.00625229	0.0487587	0.071386	0.0835929	0.582997	0.00448882	0.0223754	0.0112908
114.1	141	743	1207	240	2556	2578	3934	23967	410	610	632	22216	21574	43790	1.02976	0.0054807	0.0583695	0.0588719	0.0898379	0.547317	0.00936287	0.0139301	0.0144325
114.2	142	743.5	1206.5	289	2301	3017	3784	27160	360	790	656	22456	22151	44607	1.01377	0.0064788	0.0515838	0.0676351	0.0848297	0.608873	0.00807048	0.0177102	0.0147062
114.3	143	744	1206	231	2995	2751	4108	23230	329	979	877	23501	21232	44733	1.10687	0.00516397	0.0669528	0.0614982	0.0918338	0.519303	0.00735475	0.0218854	0.0196052
114.4	144	744.5	1205.5	261	2103	2419	3625	26650	520	697	683	22343	22231	44574	1.00504	0.00585543	0.04718	0.0542693	0.0813254	0.597882	0.011666	0.0156369	0.0153228
114.5	145	745	1205	197	2229	2453	3801	30036	391	917	689	22754	22899	45653	0.993668	0.00431516	0.0488248	0.0537314	0.0832585	0.65792	0.00856461	0.0200863	0.0150921
114.6	146	745.5	1204.5	253	2231	2280	3464	28142	452	833	550	22931	21329	44260	1.07511	0.00571622	0.0504067	0.0515138	0.0782648	0.635834	0.0102124	0.0188206	0.0124266
114.7	147	746.1	1203.9	312	2076	2731	3166	26166	356	866	728	22861	22992	45853	0.994302	0.00680435	0.0452751	0.0595599	0.0690467	0.57065	0.00776394	0.0188864	0.0158768
114.8	148	746.6	1203.4	339	2525	3211	5482	28415	453	823	789	21555	20526	42081	1.05013	0.00805589	0.0600033	0.0763052	0.130273	0.675245	0.010765	0.0195575	0.0187496
114.9	149	747	1203	305	2487	2289	4284	27866	441	719	849	21366	19957	41323	1.0706	0.00738088	0.0601844	0.0553929	0.103671	0.674346	0.010672	0.0173995	0.0205455
115	150	747.5	1202.5	258	2440	3016	3537	29152	189	673	537	20906	21460	42366	0.974185	0.00608979	0.0575934	0.0711892	0.0834868	0.688099	0.00446112	0.0158854	0.0126753
115.1	151	748.1	1201.9	295	2333	2579	4299	33258	334	923	528	22238	21428	43666	1.0378	0.00675583	0.0534283	0.059062	0.0984519	0.761645	0.00764897	0.0211377	0.0120918
115.2	152	748.6	1201.4	293	3188	2766	3820	26526	283	720	556	22012	21715	43727	1.01368	0.00670067	0.0729069	0.0632561	0.0873602	0.606627	0.00647197	0.0164658	0.0127153
115.3	153	749.1	1200.9	278	2380	2867	4086	27503	422	694	665	21538	21766	43304	0.989525	0.00641973	0.0549603	0.0662064	0.0943562	0.635115	0.00974506	0.0160262	0.0153565
115.4	154	749.7	1200.3	300	2443	2497	4818	26807	339	638	902	22724	23138	45862	0.982107	0.00654136	0.0532685	0.0544459	0.105054	0.584514	0.00739174	0.0139113	0.0196677
115.5	155	750.2	1199.8	291	2469	2512	4832	25719	319	676	761	23216	22625	45841	1.02612	0.00634803	0.0538601	0.0547981	0.105408	0.561048	0.00695884	0.0147466	0.0166009
115.6	156	750.7	1199.3	298	2380	3091	4305	25402	508	868	683	22821	22550	45371	1.01202	0.00656807	0.0524564	0.0681272	0.0948844	0.559873	0.0111966	0.0191312	0.0150537
115.7	157	751.3	1198.7	223	2717	3415	5014	28370	428	730	802	22366	22003	44369	1.0165	0.00502603	0.0612364	0.0769682	0.113007	0.63941	0.00964637	0.0164529	0.0180757
115.8	158	751.8	1198.2	255	2189	2549	3271	23479	202	736	552	22195	22289	44484	0.995783	0.0057324	0.0492087	0.0573015	0.0735321	0.527808	0.00454096	0.0165453	0.012409
115.9	159	752.4	1197.6	259	2517	2615	3335	27049	515	894	912	22365	22070	44435	1.01337	0.00582874	0.0566445	0.05885	0.0750534	0.608732	0.01159	0.0201193	0.0205244
116	160	752.9	1197.1	270	2498	2757	3966	28439	397	784	901	22230	22038	44268	1.00871	0.00609921	0.056429	0.0622798	0.0895907	0.642428	0.0089681	0.0177103	0.0203533
116.1	161	753.5	1196.5	196	1918	3236	4313	23942	412	723	642	22031	22633	44664	0.973402	0.00438832	0.0429429	0.0724521	0.0965655	0.536047	0.00922443	0.0161875	0.014374
116.2	162	754	1196	346	2844	3100	3928	25950	351	467	954	22713	21282	43995	1.06724	0.00786453	0.0646437	0.0704626	0.0892829	0.58984	0.00797818	0.0106148	0.0216843
116.3	163	754.5	1195.5	275	3200	2683	4569	24456	463	915	670	21822	22559	44381	0.96733	0.00619635	0.0721029	0.0604538	0.102949	0.551047	0.0104324	0.0206169	0.0150966
116.4	164	755.1	1194.9	252	2342	2871	5085	26395	510	1016	779	21741	21694	43435	1.00217	0.00580177	0.0539197	0.0660988	0.117071	0.60769	0.0117417	0.0233913	0.0179348
116.5	165	755.6	1194.4	291	2333	3318	4686	26885	515	600	745	21792	22649	44441	0.962162	0.00654801	0.0524966	0.0746608	0.105443	0.604959	0.0115884	0.013501	0.0167638
116.6	166	756.2	1193.8	323	2763	2891	4582	28006	432	726	750	21870	21553	43423	1.01471	0.00743845	0.0636299	0.0665776	0.10552	0.644958	0.00994864	0.0167193	0.017272
116.7	167	756.7	1193.3	298	2908	2753	4753	27583	318	657	844	21925	22619	44544	0.969318	0.00669001	0.0652838	0.0618041	0.106703	0.61923	0.00713901	0.0147495	0.0189476
116.8	168	757.2	1192.8	284	2296	2892	4041	29536	531	896	878	23453	22033	45486	1.06445	0.00624368	0.0504771	0.06358	0.0888405	0.649343	0.0116739	0.0196984	0.0193026
116.9	169	757.8	1192.2	367	3890	2757	4490	31739	532	859	830	21056	22138	43194	0.951125	0.00849655	0.0900588	0.0638283	0.10395	0.734801	0.0123165	0.019887	0.0192156
117	170	758.3	1191.7	405	3201	2575	3965	30532	589	745	886	21528	21886	43414	0.983643	0.00932879	0.073732	0.0593127	0.09133	0.703275	0.0135671	0.0171604	0.0204082
117.1	171	758.8	1191.2	303	2381	3486	4602	27896	470	916	958	23297	22093	45390	1.0545	0.00667548	0.0524565	0.0768011	0.101388	0.614585	0.0103547	0.0201807	0.021106
117.2	172	759.4	1190.6	298	2198	2909	3354	25630	403	658	690	22868	27394	50262	0.834781	0.00592893	0.0437309	0.0578767	0.0667303	0.509928	0.00801799	0.0130914	0.0137281
117.3	173	759.9	1190.1	286	2529	2516	3779	24986	452	714	586	23251	22379	45630	1.03897	0.00626781	0.0554241	0.0551392	0.0828183	0.547578	0.00990576	0.0156476	0.0128424
117.4	174	760.5	1189.5	321	3059	3382	5679	31793	616	933	739	21203	22044	43247	0.961849	0.00742248	0.0707332	0.078202	0.131315	0.735149	0.0142438	0.0215738	0.0170879
117.5	175	761	1189	308	2710	3172	5078	28659	327	654	614	21572	22143	43715	0.974213	0.00704564	0.0619925	0.0725609	0.116162	0.655587	0.00748027	0.0149605	0.0140455
117.6	176	761.5	1188.5	372	3202	3641	4649	27754	393	1011	700	21828	21654	43482	1.00804	0.00855526	0.0736397	0.0837358	0.106918	0.638287	0.00903822	0.023251	0.0160986
117.7	177	762.1	1187.9	345	2696	2703	3899	24076	401	620	831	22267	21528	43795	1.03433	0.00787761	0.0615595	0.0617194	0.0890284	0.549743	0.0091563	0.0141569	0.0189748
117.8	178	762.7	1187.3	331	2360	3105	4644	27241	352	955	736	22855	21761	44616	1.05027	0.00741886	0.0528958	0.0695939	0.104088	0.610566	0.00788955	0.0214049	0.0164963
117.9	179	763.2	1186.8	353	2933	2656	4373	29064	295	788	704	20631	21706	42337	0.950475	0.00833786	0.0692775	0.0627347	0.10329	0.686492	0.0069679	0.0186126	0.0166285
118	180	763.7	1186.3	328	3193	3796	5216	28998	387	781	619	20831	20559	41390	1.01323	0.00792462	0.0771442	0.091713	0.126021	0.700604	0.00935008	0.0188693	0.0149553
118.1	181	764.3	1185.7	283	2416	3047	3982	27571	361	872	703	20325	21853	42178	0.930078	0.00670966	0.057281	0.0722415	0.0944094	0.653682	0.00855896	0.0206743	0.0166675
118.2	182	764.8	1185.2	272	2227	2496	3748	24975	398	664	868	20273	22206	42479	0.912951	0.00640316	0.0524259	0.0587584	0.0882318	0.587938	0.00936934	0.0156313	0.0204336
118.3	183	765.3	1184.7	264	2431	2590	5629	28549	383	766	827	22028	21228	43256	1.03769	0.0061032	0.0562003	0.0598761	0.130132	0.660001	0.00885426	0.0177085	0.0191187
118.4	184	765.9	1184.1	342	3103	2717	4235	25454	453	918	585	21393	22149	43542	0.965868	0.00785449	0.0712645	0.0623995	0.0972624	0.584585	0.0104037	0.0210831	0.0134353
118.5	185	766.4	1183.6	333	2622	3172	4640	29903	231	713	757	20869	21665	42534	0.963259	0.00782903	0.0616448	0.0745756	0.109089	0.703038	0.00543095	0.0167631	0.0177975
118.6	186	766.9	1183.1	345	2613	2813	5050	32728	293	758	629	21692	21481	43173	1.00982	0.00799111	0.0605239	0.0651565	0.116971	0.758066	0.00678665	0.0175573	0.0145693
118.7	187	767.5	1182.5	273	2227	2099	2838	20921	513	813	686	20472	19315	39787	1.0599	0.00686154	0.0559731	0.0527559	0.0713298	0.525825	0.0128937	0.0204338	0.0172418
118.8	188	768	1182	269	2552	1981	3078	18708	408	721	932	21657	20007	41664	1.08247	0.00645641	0.0612519	0.047547	0.0738767	0.449021	0.00979263	0.0173051	0.0223694
118.9	189	768.6	1181.4	256	2387	2492	3474	21821	528	703	674	22774	21206	43980	1.07394	0.00582083	0.0542747	0.0566621	0.0789905	0.496157	0.0120055	0.0159845	0.0153251
119	190	769.1	1180.9	286	2266	2454	3531	21524	515	666	735	19895	19586	39481	1.01578	0.00724399	0.0573947	0.0621565	0.0894354	0.545174	0.0130442	0.0168689	0.0186165
119.1	191	769.6	1180.4	279	2309	2402	3430	23000	555	759	682	21599	21693	43292	0.995667	0.00644461	0.0533355	0.0554837	0.0792294	0.531276	0.0128199	0.0175321	0.0157535
119.2	192	770.1	1179.9	264	2511	2209	4076	23628	353	744	531	23524	21518	45042	1.09322	0.0058612	0.055748	0.0490431	0.0904933	0.524577	0.00783713	0.0165179	0.011789
119.3	193	770.7	1179.3	317	2621	2430	4710	24279	449	740	1060	23389	21317	44706	1.0972	0.00709077	0.0586275	0.0543551	0.105355	0.543081	0.0100434	0.0165526	0.0237105
119.4	194	771.2	1178.8	293	3163	2334	4169	26761	401	676	1345	23079	21746	44825	1.0613	0.00653653	0.0705633	0.0520692	0.0930061	0.597011	0.0089459	0.0150809	0.0300056
119.5	195	771.8	1178.2	299	2741	2600	4712	27743	467	863	618	22863	23374	46237	0.978138	0.00646668	0.0592815	0.056232	0.10191	0.600017	0.0101001	0.0186647	0.0133659
119.6	196	772.3	1177.7	363	2757	2490	3940	25251	363	667	879	23286	21669	44955	1.07462	0.00807474	0.061328	0.0553887	0.0876432	0.561695	0.00807474	0.0148371	0.0195529
119.7	197	772.9	1177.1	260	2316	2577	4047	23842	512	861	742	22532	21682	44214	1.0392	0.00588049	0.0523816	0.0582847	0.0915321	0.539241	0.01158	0.0194735	0.016782
119.8	198	773.4	1176.6	248	2153	2515	3789	25245	303	700	501	21714	21236	42950	1.02251	0.00577416	0.0501281	0.0585565	0.0882189	0.587776	0.00705471	0.016298	0.0116647
119.9	199	773.7	1176.3	376	3802	2734	3685	23379	431	712	723	20634	20039	40673	1.02969	0.00924446	0.0934772	0.067219	0.0906006	0.574804	0.0105967	0.0175055	0.0177759
120	200	774.3	1175.7	376	3852	2672	4070	28510	767	961	782	20675	24210	44885	0.853986	0.00837696	0.0858193	0.0595299	0.0906762	0.635179	0.0170881	0.0214103	0.0174223
120.1	201	774.8	1175.2	306	2441	2869	4488	25774	267	697	677	22001	21867	43868	1.00613	0.00697547	0.0556442	0.0654007	0.102307	0.587535	0.00608644	0.0158886	0.0154327
120.2	202	775.3	1174.7	351	2599	2722	4370	25504	50	670	858	21877	21673	43550	1.00941	0.0080597	0.0596785	0.0625029	0.100344	0.585626	0.00114811	0.0153846	0.0197015
120.3	203	775.8	1174.2	307	2277	2830	4306	25230	384	777	897	23274	21900	45174	1.06274	0.00679594	0.0504051	0.0626467	0.0953203	0.558507	0.00850046	0.0172002	0.0198566
120.4	204	776.3	1173.7	271	2337	2316	3931	27772	338	859	406	23236	21998	45234	1.05628	0.00599107	0.0516647	0.0512004	0.0869037	0.613963	0.00747226	0.0189901	0.00897555
120.5	205	776.8	1173.2	370	3296	2687	4357	24749	314	833	644	22555	22817	45372	0.988517	0.00815481	0.0726439	0.0592215	0.0960284	0.545469	0.00692057	0.0183593	0.0141938
120.6	206	777.4	1172.6	306	2773	2467	4057	23687	409	865	639	22891	21606	44497	1.05947	0.00687687	0.0623188	0.0554419	0.0911747	0.532328	0.00919163	0.0194395	0.0143605
120.7	207	777.8	1172.2	311	2413	2520	3552	24445	468	655	664	22868	22553	45421	1.01397	0.00684705	0.0531252	0.0554809	0.0782017	0.538187	0.0103036	0.0144206	0.0146188
120.8	208	778.3	1171.7	271	2215	2725	4120	25118	517	714	604	23654	22888	46542	1.03347	0.0058227	0.0475914	0.0585493	0.0885222	0.539685	0.0111082	0.015341	0.0129775
120.9	209	778.8	1171.2	281	2626	3039	4368	28701	440	953	822	22717	22778	45495	0.997322	0.0061765	0.0577206	0.0667985	0.0960106	0.630861	0.00967139	0.0209474	0.0180679
121	210	779.3	1170.7	312	3014	2562	4882	25039	419	873	734	24090	21948	46038	1.09759	0.00677701	0.0654677	0.0556497	0.106043	0.543877	0.00910118	0.0189626	0.0159434
121.1	211	779.8	1170.2	339	2744	2518	4120	26429	501	911	786	22020	20919	42939	1.05263	0.00789492	0.0639046	0.0586413	0.0959501	0.615501	0.0116677	0.0212161	0.018305
121.2	212	780.3	1169.7	332	2758	2705	5231	24277	508	900	889	22252	22303	44555	0.997713	0.00745146	0.061901	0.0607115	0.117405	0.544877	0.0114016	0.0201998	0.0199529
121.3	213	780.8	1169.2	312	2832	2905	3903	23893	369	782	846	23221	20387	43608	1.13901	0.00715465	0.0649422	0.0666162	0.0895019	0.547904	0.00846175	0.0179325	0.0194001
121.4	214	781.2	1168.8	226	2357	2341	3632	22776	555	747	932	22868	20834	43702	1.09763	0.00517139	0.0539335	0.0535673	0.0831083	0.521166	0.0126996	0.017093	0.0213263
121.5	215	781.7	1168.3	270	2787	2480	4305	28400	408	761	662	21943	22301	44244	0.983947	0.00610252	0.0629916	0.0560528	0.0973013	0.641895	0.00922159	0.0172001	0.0149625
121.6	216	782.2	1167.8	387	2420	2630	4445	25948	550	869	772	23045	21474	44519	1.07316	0.00869292	0.0543588	0.0590759	0.099845	0.582852	0.0123543	0.0195198	0.0173409
121.7	217	782.7	1167.3	430	4088	4825	6194	28841	559	961	944	21875	20422	42297	1.07115	0.0101662	0.0966499	0.114074	0.146441	0.681869	0.0132161	0.0227203	0.0223184
121.8	218	783.2	1166.8	371	3596	3756	6166	32377	642	1066	863	22330	22625	44955	0.986961	0.0082527	0.0799911	0.0835502	0.137159	0.720209	0.0142809	0.0237126	0.019197
121.9	219	783.7	1166.3	306	2555	2900	4643	27359	574	961	681	21701	21493	43194	1.00968	0.00708432	0.0591517	0.067139	0.107492	0.633398	0.0132889	0.0222485	0.0157661
122	220	784.3	1165.7	256	2339	2820	3975	23114	490	813	1002	22613	22148	44761	1.021	0.00571926	0.0522553	0.0630013	0.088805	0.516387	0.010947	0.0181631	0.0223856
122.1	221	784.8	1165.2	280	2558	3139	3753	27263	340	1040	893	24351	21967	46318	1.10853	0.00604517	0.0552269	0.0677706	0.0810268	0.588605	0.00734056	0.0224535	0.0192798
122.2	222	785.3	1164.7	305	2226	2660	4222	24009	367	920	738	22596	21481	44077	1.05191	0.00691971	0.0505025	0.0603489	0.0957869	0.544706	0.00832634	0.0208726	0.0167434
122.3	223	785.8	1164.2	347	3601	2163	3174	26157	487	1148	664	20857	19079	39936	1.09319	0.0086889	0.0901693	0.0541617	0.0794772	0.654973	0.0121945	0.028746	0.0166266
122.4	224	786.3	1163.7	241	1916	2627	3653	28654	596	1250	909	22573	22763	45336	0.991653	0.00531586	0.0422622	0.0579451	0.0805761	0.632036	0.0131463	0.0275719	0.0200503
122.5	225	786.8	1163.2	255	2284	2039	3491	24237	468	792	946	21672	20976	42648	1.03318	0.00597918	0.0535547	0.04781	0.0818561	0.568303	0.0109736	0.0185706	0.0221816
122.6	226	787.3	1162.7	230	2369	2311	3705	23006	350	922	616	21736	19840	41576	1.09556	0.00553204	0.05698	0.055585	0.0891139	0.553348	0.00841832	0.0221763	0.0148162
122.7	227	787.8	1162.2	277	2346	2904	3789	24045	477	722	771	21932	22292	44224	0.983851	0.00626357	0.0530481	0.0656657	0.0856775	0.543709	0.010786	0.016326	0.017434
122.8	228	788.3	1161.7	317	2531	2376	3833	23120	393	913	981	21782	21691	43473	1.0042	0.00729188	0.05822	0.0546546	0.0881697	0.531824	0.00904009	0.0210015	0.0225657
122.9	229	788.8	1161.2	301	2493	2826	4167	25576	359	839	880	20926	20656	41582	1.01307	0.00723871	0.0599538	0.0679621	0.100212	0.615074	0.00863354	0.020177	0.021163
123	230	789.3	1160.7	345	3593	2414	5195	28880	397	826	751	20891	20136	41027	1.0375	0.0084091	0.0875765	0.0588393	0.126624	0.703927	0.00967655	0.0201331	0.018305
123.1	231	789.8	1160.2	411	3634	3048	4888	32861	429	824	929	21151	27115	48266	0.780048	0.00851531	0.0752911	0.06315	0.101272	0.680831	0.00888824	0.0170721	0.0192475
123.2	232	790.3	1159.7	273	2660	3175	4710	27094	277	865	922	20836	21337	42173	0.97652	0.00647334	0.0630735	0.0752851	0.111683	0.642449	0.00656818	0.0205108	0.0218623
123.3	233	790.8	1159.2	360	3088	3440	4990	24884	457	854	749	21530	20826	42356	1.0338	0.00849939	0.0729058	0.0812164	0.117811	0.587496	0.0107895	0.0201624	0.0176834
123.4	234	791.3	1158.7	320	2319	2476	4284	24261	278	644	748	21574	22255	43829	0.9694	0.0073011	0.0529102	0.0564923	0.0977435	0.553538	0.00634283	0.0146935	0.0170663
123.5	235	791.8	1158.2	296	3376	2442	3921	24388	483	749	671	20783	20673	41456	1.00532	0.0071401	0.0814357	0.0589058	0.0945822	0.588286	0.0116509	0.0180673	0.0161858
123.6	236	792.3	1157.7	304	2860	2688	4731	31142	342	885	1111	22056	21326	43382	1.03423	0.00700751	0.065926	0.0619612	0.109054	0.717855	0.00788345	0.0204002	0.0256097
123.7	237	792.8	1157.2	293	3017	2235	4526	26106	422	689	1132	22435	21510	43945	1.043	0.00666743	0.068654	0.050859	0.102992	0.594061	0.00960291	0.0156787	0.0257595
123.8	238	793.3	1156.7	319	2175	2545	3794	24850	222	768	954	22211	22383	44594	0.992316	0.00715343	0.0487734	0.0570705	0.0850787	0.55725	0.00497825	0.017222	0.021393
123.9	239	793.8	1156.2	284	2216	2180	3344	23333	309	707	742	22253	20121	42374	1.10596	0.00670222	0.0522962	0.0514466	0.0789163	0.550644	0.00729221	0.0166848	0.0175107
124	240	794.3	1155.7	311	2338	2923	3938	24287	300	895	1172	22378	21700	44078	1.03124	0.00705567	0.0530423	0.0663143	0.0893416	0.551	0.00680612	0.0203049	0.0265892
124.1	241	794.8	1155.2	291	2468	2999	4376	26399	413	672	808	22100	23859	45959	0.926275	0.00633173	0.0537	0.0652538	0.0952153	0.574403	0.00898627	0.0146217	0.0175809
124.2	242	795.3	1154.7	297	2401	5332	5310	33868	609	861	975	20974	19847	40821	1.05678	0.00727567	0.0588178	0.130619	0.13008	0.829671	0.0149188	0.0210921	0.0238848
124.3	243	795.8	1154.2	294	2294	2852	4054	24122	295	598	724	23392	21150	44542	1.106	0.00660051	0.051502	0.0640295	0.0910152	0.541556	0.00662296	0.0134255	0.0162543
124.4	244	796.3	1153.7	301	2390	2745	4279	25464	417	856	859	23598	21014	44612	1.12297	0.00674706	0.053573	0.0615305	0.0959159	0.570788	0.00934726	0.0191877	0.0192549
124.5	245	796.8	1153.2	307	2426	3094	4879	28948	379	765	756	23211	21110	44321	1.09953	0.00692674	0.054737	0.0698089	0.110083	0.653144	0.00855125	0.0172604	0.0170574
124.6	246	797.3	1152.7	271	2377	3631	3878	27252	494	937	822	22135	22442	44577	0.98632	0.00607937	0.0533235	0.0814546	0.0869955	0.611347	0.0110819	0.0210198	0.01844
124.7	247	797.9	1152.1	297	2625	2791	5114	32163	481	1093	629	21970	21904	43874	1.00301	0.00676939	0.0598304	0.063614	0.116561	0.733077	0.0109632	0.0249122	0.0143365
124.8	248	798.3	1151.7	355	3106	2783	4336	26511	552	900	708	22154	21558	43712	1.02765	0.00812134	0.071056	0.0636667	0.0991947	0.606492	0.0126281	0.0205893	0.0161969
124.9	249	798.9	1151.1	314	2654	2799	4563	26917	305	773	836	23410	25102	48512	0.932595	0.00647263	0.0547081	0.0576971	0.0940592	0.554852	0.0062871	0.0159342	0.0172328
125	250	799.4	1150.6	379	3329	3362	5300	34199	519	892	790	21337	22695	44032	0.940163	0.00860738	0.0756041	0.0763536	0.120367	0.776685	0.0117869	0.020258	0.0179415
125.1	251	799.9	1150.1	365	3191	2853	5996	33749	523	832	858	22304	23230	45534	0.960138	0.00801599	0.0700795	0.0626565	0.131682	0.741182	0.0114859	0.0182721	0.0188431
125.2	252	800.4	1149.6	313	2451	2753	3988	30702	462	746	870	23520	25234	48754	0.932076	0.00641999	0.0502728	0.0564672	0.0817984	0.629733	0.00947615	0.0153013	0.0178447
125.3	253	801	1149	230	2621	2416	4015	25554	352	777	702	24903	23102	48005	1.07796	0.00479117	0.0545985	0.0503281	0.0836371	0.53232	0.00733257	0.0161858	0.0146235
125.4	254	801.5	1148.5	287	2463	2949	3671	24957	412	788	823	22845	21244	44089	1.07536	0.00650956	0.0558643	0.0668874	0.0832634	0.56606	0.00934473	0.0178729	0.0186668
125.5	255	802	1148	252	2456	2598	3529	23696	262	716	458	22648	21314	43962	1.06259	0.00573222	0.0558664	0.0590965	0.0802739	0.539011	0.00595969	0.0162868	0.0104181
125.6	256	802.6	1147.4	281	3107	3299	4834	28766	438	986	679	23093	20919	44012	1.10392	0.00638462	0.0705944	0.0749568	0.109834	0.653594	0.00995183	0.022403	0.0154276
125.7	257	803.1	1146.9	305	2716	2772	4318	24276	385	873	959	23003	20531	43534	1.1204	0.00700602	0.062388	0.0636744	0.0991868	0.557633	0.00884366	0.0200533	0.0220288
125.8	258	803.6	1146.4	319	2590	3870	4400	28325	510	821	909	22977	20727	43704	1.10855	0.0072991	0.0592623	0.0885502	0.100677	0.64811	0.0116694	0.0187855	0.020799
125.9	259	804.2	1145.8	178	2279	2607	4057	28417	435	751	801	21630	21896	43526	0.987852	0.00408951	0.0523595	0.0598952	0.0932087	0.652874	0.00999403	0.0172541	0.0184028
126	260	804.7	1145.3	242	2084	3253	4002	26308	353	710	809	22465	21157	43622	1.06182	0.00554766	0.0477741	0.0745725	0.0917427	0.60309	0.00809225	0.0162762	0.0185457
126.1	261	805.2	1144.8	309	2683	3798	5421	29130	412	733	735	22721	21461	44182	1.05871	0.0069938	0.0607261	0.0859626	0.122697	0.659318	0.00932506	0.0165905	0.0166357
126.2	262	805.8	1144.2	323	3168	3259	4194	29451	355	724	642	24045	22385	46430	1.07416	0.00695671	0.0682317	0.0701917	0.0903295	0.63431	0.00764592	0.0155934	0.0138273
126.3	263	806.3	1143.7	366	2864	3502	4456	33148	430	838	597	22718	41043	63761	0.553517	0.00574019	0.0449177	0.0549239	0.069886	0.519879	0.00674393	0.0131428	0.00936309
126.4	264	806.9	1143.1	272	2562	3167	3984	26883	501	1226	767	23057	22214	45271	1.03795	0.00600826	0.0565925	0.0699565	0.0880034	0.593824	0.0110667	0.0270814	0.0169424
126.5	265	807.4	1142.6	270	2719	3259	4014	27356	363	851	755	22548	22509	45057	1.00173	0.00599241	0.0603458	0.0723306	0.0890872	0.607142	0.00805646	0.0188872	0.0167566
126.6	266	808	1142	313	2540	4813	4632	35771	344	926	718	21918	24696	46614	0.887512	0.00671472	0.0544901	0.103252	0.0993693	0.767387	0.00737976	0.0198653	0.0154031
126.7	267	808.5	1141.5	305	2942	2742	4592	34923	474	747	730	21717	24287	46004	0.894182	0.00662986	0.063951	0.0596035	0.0998174	0.75913	0.0103035	0.0162377	0.0158682
126.8	268	809	1141	291	3067	2402	4372	28713	550	759	551	23244	22071	45315	1.05315	0.00642171	0.0676818	0.0530067	0.0964802	0.633631	0.0121373	0.0167494	0.0121593
126.9	269	809.5	1140.5	338	4612	2575	4446	29619	522	867	1157	22852	21324	44176	1.07166	0.00765121	0.104401	0.0582896	0.100643	0.670477	0.0118164	0.019626	0.0261907
127	270	810.1	1139.9	275	1834	2656	4049	27230	365	648	647	25308	22641	47949	1.1178	0.00573526	0.038249	0.0553922	0.0844439	0.567895	0.00761225	0.0135144	0.0134935
127.1	271	810.6	1139.4	251	2230	3084	4359	24183	277	553	756	22264	21126	43390	1.05387	0.00578474	0.0513943	0.0710763	0.100461	0.55734	0.00638396	0.0127449	0.0174234
127.2	272	811.2	1138.8	214	2076	3415	4261	29209	252	699	711	21743	22703	44446	0.957715	0.00481483	0.0467084	0.0768348	0.0958691	0.657179	0.0056698	0.0157269	0.0159969
127.3	273	811.7	1138.3	244	2405	3700	4188	26199	457	767	632	22858	22388	45246	1.02099	0.00539274	0.0531539	0.0817752	0.0925607	0.579035	0.0101003	0.0169518	0.0139681
127.4	274	812.3	1137.7	268	1894	3176	4390	24882	362	969	887	23457	19734	43191	1.18866	0.006205	0.0438517	0.0735338	0.101642	0.576092	0.00838138	0.0224352	0.0205367
127.5	275	812.8	1137.2	288	2370	2367	3179	24742	525	551	869	23610	20000	43610	1.1805	0.00660399	0.0543453	0.0542765	0.0728961	0.567347	0.0120385	0.0126347	0.0199266
127.6	276	813.3	1136.7	138	2227	2532	3499	27333	293	610	1235	23079	21224	44303	1.0874	0.00311491	0.0502675	0.0571519	0.0789789	0.616956	0.00661355	0.0137688	0.0278762
127.7	277	813.9	1136.1	226	1878	2209	3832	28463	243	716	545	23037	22483	45520	1.02464	0.00496485	0.0412566	0.0485281	0.0841828	0.625286	0.00533831	0.0157293	0.0119728
127.8	278	814.4	1135.6	253	2599	2534	3792	31160	680	789	545	21806	21029	42835	1.03695	0.00590638	0.0606747	0.0591572	0.0885257	0.727443	0.0158749	0.0184195	0.0127232
127.9	279	815	1135	257	2044	2514	3127	26055	427	701	799	23917	21629	45546	1.10578	0.00564265	0.0448777	0.0551969	0.0686559	0.572059	0.00937514	0.015391	0.0175427
128	280	815.5	1134.5	369	2307	2680	3447	27887	363	568	580	20836	21038	41874	0.990398	0.00881215	0.0550939	0.0640015	0.0823184	0.665974	0.00866886	0.0135645	0.0138511
128.1	281	816	1134	283	2671	3019	4140	27652	352	669	736	22566	21922	44488	1.02938	0.00636127	0.0600387	0.067861	0.0930588	0.621561	0.00791225	0.0150378	0.0165438
128.2	282	816.6	1133.4	313	3355	2544	4609	25707	416	782	820	23128	21219	44347	1.08997	0.00705797	0.0756534	0.0573658	0.10393	0.579678	0.00938057	0.0176337	0.0184905
128.3	283	817.1	1132.9	300	3280	2496	3883	25927	276	834	779	24196	20886	45082	1.15848	0.00665454	0.0727563	0.0553658	0.0861319	0.575108	0.00612218	0.0184996	0.0172796
128.4	284	817.6	1132.4	259	2844	3100	4005	31301	265	825	671	23171	22360	45531	1.03627	0.00568843	0.0624629	0.0680855	0.087962	0.687466	0.00582021	0.0181195	0.0147372
128.5	285	818.2	1131.8	316	2795	4262	7379	38081	413	709	759	21368	21723	43091	0.983658	0.00733332	0.0648627	0.098907	0.171242	0.883734	0.00958437	0.0164536	0.0176139
128.6	286	818.7	1131.3	358	2580	2925	4668	29859	440	857	629	24553	23044	47597	1.06548	0.00752148	0.0542051	0.0614535	0.0980734	0.627329	0.00924428	0.0180053	0.0132151
128.7	287	819.2	1130.8	241	2136	2620	3424	25054	437	851	795	21910	23504	45414	0.932182	0.00530673	0.047034	0.0576915	0.0753953	0.55168	0.00962258	0.0187387	0.0175056
128.8	288	819.7	1130.3	219	1970	3304	3295	24305	328	774	712	22597	25362	47959	0.890979	0.0045664	0.0410768	0.0688922	0.0687045	0.506787	0.00683918	0.0161388	0.014846
128.9	289	820.3	1129.7	305	3052	2231	4364	26651	339	618	670	21735	20235	41970	1.07413	0.0072671	0.0727186	0.053157	0.103979	0.635001	0.0080772	0.0147248	0.0159638
129	290	820.8	1129.2	277	3093	2562	3899	26911	287	612	827	22751	21375	44126	1.06437	0.00627748	0.0700947	0.058061	0.0883606	0.609867	0.0065041	0.0138694	0.0187418
129.1	291	821.4	1128.6	276	2533	2437	4035	28208	374	877	641	24556	20600	45156	1.19204	0.00611214	0.0560944	0.0539685	0.0893569	0.624679	0.0082824	0.0194216	0.0141952
129.2	292	821.9	1128.1	299	2482	2634	3760	28079	313	593	553	23538	22564	46102	1.04317	0.00648562	0.0538371	0.0571342	0.0815583	0.609063	0.00678929	0.0128628	0.0119951
129.3	293	822.5	1127.5	335	2524	2905	4088	27285	447	746	763	23396	22420	45816	1.04353	0.00731186	0.0550899	0.0634058	0.0892265	0.595534	0.00975642	0.0162825	0.0166536
129.4	294	823	1127	294	2437	2542	4073	27111	319	660	843	23664	22088	45752	1.07135	0.00642595	0.0532654	0.0555604	0.0890234	0.592564	0.00697237	0.0144256	0.0184254
129.5	295	823.5	1126.5	323	3069	4166	4112	26594	393	863	830	23678	21362	45040	1.10842	0.0071714	0.0681394	0.0924956	0.0912966	0.590453	0.00872558	0.0191607	0.0184281
129.6	296	824.1	1125.9	379	2826	2821	4709	26189	375	671	397	24685	22151	46836	1.1144	0.00809207	0.0603382	0.0602314	0.100542	0.559164	0.00800666	0.0143266	0.00847639
129.7	297	824.6	1125.4	315	2806	2515	4000	26053	255	549	564	23939	22858	46797	1.04729	0.0067312	0.0599611	0.0537428	0.0854756	0.556724	0.00544907	0.0117315	0.0120521
129.8	298	825.2	1124.8	328	3185	2713	4595	25419	391	752	714	24869	22580	47449	1.10137	0.00691269	0.0671247	0.0571772	0.0968408	0.535712	0.00824043	0.0158486	0.0150477
129.9	299	825.7	1124.3	335	2750	2832	4417	23970	471	735	598	23773	22298	46071	1.06615	0.00727139	0.0596905	0.0614703	0.0958738	0.520284	0.0102234	0.0159536	0.01298
130	300	826.3	1123.7	324	2574	3516	4721	27306	457	661	845	23387	22665	46052	1.03186	0.00703553	0.0558933	0.0763485	0.102515	0.592938	0.00992356	0.0143533	0.0183488
130.1	301	827	1123	372	4203	3046	4584	33134	548	863	824	22816	20671	43487	1.10377	0.00855428	0.0966496	0.0700439	0.105411	0.761929	0.0126015	0.019845	0.0189482
130.2	302	827.8	1122.2	345	3707	2499	4872	30168	429	743	842	23368	21659	45027	1.0789	0.00766207	0.0823284	0.0555	0.108202	0.669998	0.00952762	0.0165012	0.0186999
130.3	303	828.6	1121.4	283	3028	2749	4507	30157	434	894	518	23582	22840	46422	1.03249	0.00609625	0.0652277	0.0592176	0.0970876	0.649627	0.00934902	0.0192581	0.0111585
130.4	304	829.4	1120.6	352	3376	2656	4225	27551	505	831	683	23575	21227	44802	1.11061	0.00785679	0.0753538	0.0592831	0.0943038	0.61495	0.0112718	0.0185483	0.0152449
130.5	305	830.2	1119.8	289	3416	3030	5244	30024	283	672	665	22359	21896	44255	1.02115	0.00653034	0.077189	0.0684668	0.118495	0.678432	0.00639476	0.0151847	0.0150266
130.6	306	831.1	1118.9	259	2111	2967	3759	30132	386	726	637	23537	21764	45301	1.08146	0.00571731	0.0465994	0.0654952	0.0829783	0.665151	0.00852078	0.0160261	0.0140615
130.7	307	831.9	1118.1	301	2474	2466	4555	25967	327	787	768	22807	22443	45250	1.01622	0.00665193	0.054674	0.0544972	0.100663	0.573856	0.00722652	0.0173923	0.0169724
130.8	308	832.7	1117.3	363	3543	2570	4015	27762	262	769	437	22481	22255	44736	1.01016	0.00811427	0.079198	0.0574481	0.0897487	0.620574	0.00585658	0.0171897	0.00976842
130.9	309	833.6	1116.4	329	2717	2746	4401	26887	220	569	489	22848	22109	44957	1.03343	0.0073181	0.0604355	0.0610806	0.0978935	0.59806	0.00489356	0.0126565	0.0108771
131	310	834.4	1115.6	316	2457	2450	3291	26530	224	788	537	24790	22930	47720	1.08112	0.00662196	0.0514878	0.0513412	0.0689648	0.555951	0.00469405	0.016513	0.0112531
131.1	311	835.2	1114.8	324	2533	2636	3698	26144	327	811	653	24126	22151	46277	1.08916	0.00700132	0.0547356	0.0569613	0.0799101	0.564946	0.00706615	0.0175249	0.0141107
131.2	312	836	1114	353	2447	2585	3833	26868	378	813	536	23535	22395	45930	1.0509	0.00768561	0.0532767	0.0562813	0.0834531	0.584977	0.00822992	0.0177008	0.0116699
131.3	313	836.8	1113.2	289	3027	2362	4055	26576	248	815	646	22887	22464	45351	1.01883	0.00637252	0.066746	0.0520826	0.0894137	0.586007	0.00546846	0.0179709	0.0142444
131.4	314	837.7	1112.3	340	2149	3040	3392	25475	390	528	687	23266	21670	44936	1.07365	0.00756632	0.0478236	0.0676518	0.0754851	0.566917	0.00867901	0.01175	0.0152884
131.5	315	838.5	1111.5	266	3048	2588	4124	24951	470	790	606	23059	21567	44626	1.06918	0.00596065	0.068301	0.0579931	0.0924125	0.559114	0.010532	0.0177027	0.0135795
131.6	316	839.3	1110.7	308	2346	3073	4181	29167	198	698	688	23491	23601	47092	0.995339	0.00654039	0.0498174	0.0652552	0.0887837	0.619362	0.00420454	0.0148221	0.0146097
131.7	317	840.1	1109.9	304	2382	3044	4237	28240	156	721	398	23872	22503	46375	1.06084	0.00655526	0.0513639	0.0656388	0.0913639	0.608949	0.00336388	0.0155472	0.00858221
131.8	318	841	1109	316	2374	3930	4421	34102	438	751	574	23440	33913	57353	0.69118	0.00550974	0.0413928	0.068523	0.077084	0.594598	0.00763692	0.0130943	0.0100082
131.9	319	841.8	1108.2	312	2182	2869	4587	32368	330	859	701	22481	22724	45205	0.989306	0.00690189	0.048269	0.0634664	0.101471	0.716027	0.00730008	0.0190023	0.0155071
132	320	842.7	1107.3	361	2759	3636	6734	37367	504	915	773	22217	21961	44178	1.01166	0.00817149	0.0624519	0.0823034	0.152429	0.845828	0.0114084	0.0207117	0.0174974
132.1	321	843.5	1106.5	332	3112	2768	4360	27745	426	948	1036	23763	24248	48011	0.979998	0.00691508	0.0648185	0.0576535	0.0908125	0.577888	0.00887297	0.0197455	0.0215784
132.2	322	844.3	1105.7	294	2693	2833	4229	29706	326	858	735	23353	22762	46115	1.02596	0.00637537	0.0583975	0.0614334	0.0917055	0.644172	0.00706928	0.0186057	0.0159384
132.3	323	845.1	1104.9	275	2599	2864	4030	32303	371	683	913	23725	22625	46350	1.04862	0.00593312	0.0560734	0.0617907	0.0869471	0.696936	0.00800431	0.0147357	0.019698
132.4	324	845.9	1104.1	348	2650	3836	5746	32772	302	874	1120	22825	21823	44648	1.04591	0.0077943	0.0593532	0.0859165	0.128696	0.734008	0.00676402	0.0195753	0.0250851
132.5	325	846.8	1103.2	329	2629	5530	7750	43222	435	773	1446	21416	22024	43440	0.972394	0.00757366	0.0605203	0.127302	0.178407	0.994982	0.0100138	0.0177947	0.0332873
132.6	326	847.6	1102.4	328	3050	4741	6083	33460	513	741	901	23885	21560	45445	1.10784	0.00721752	0.0671141	0.104324	0.133854	0.736275	0.0112884	0.0163054	0.0198262
132.7	327	848.4	1101.6	281	2509	2492	3611	22871	277	650	465	25034	22117	47151	1.13189	0.00595958	0.053212	0.0528515	0.0765837	0.485059	0.00587474	0.0137855	0.00986193
132.8	328	849.2	1100.8	284	3252	2856	3784	26313	419	663	417	24646	21904	46550	1.12518	0.00610097	0.0698604	0.0613534	0.0812889	0.565263	0.00900107	0.0142427	0.00895811
132.9	329	850	1100	294	2877	3922	4090	28811	499	928	726	23571	21500	45071	1.09633	0.00652304	0.0638326	0.0870183	0.0907457	0.639236	0.0110714	0.0205897	0.0161079
133	330	850.8	1099.2	294	2705	2945	3978	29429	311	1048	867	23179	22452	45631	1.03238	0.00644299	0.0592799	0.0645395	0.0871776	0.644934	0.00681554	0.0229668	0.0190002
133.1	331	851.7	1098.3	330	2326	2621	3930	29939	348	659	567	23654	22671	46325	1.04336	0.00712358	0.0502105	0.0565785	0.0848354	0.646282	0.00751214	0.0142256	0.0122396
133.2	332	852.5	1097.5	259	2354	2854	3791	28519	336	831	792	23284	22881	46165	1.01761	0.00561031	0.050991	0.0618217	0.0821185	0.617762	0.00727824	0.0180006	0.0171559
133.3	333	853.3	1096.7	241	2196	2649	4186	32029	208	548	604	23618	22086	45704	1.06937	0.00527306	0.0480483	0.0579599	0.0915894	0.700792	0.00455102	0.0119902	0.0132155
133.4	334	854.1	1095.9	275	2263	3455	4624	32757	513	721	776	22804	23411	46215	0.974072	0.00595045	0.0489668	0.0747593	0.100054	0.708796	0.0111003	0.015601	0.0167911
133.5	335	855	1095	351	2980	3402	4617	30608	469	871	1283	22739	22361	45100	1.0169	0.00778271	0.0660754	0.0754324	0.102373	0.67867	0.0103991	0.0193126	0.0284479
133.6	336	855.8	1094.2	339	2801	3393	5495	30999	608	1036	1212	23118	21443	44561	1.07811	0.00760755	0.0628577	0.0761428	0.123314	0.695653	0.0136442	0.023249	0.0271987
133.7	337	856.7	1093.3	346	2677	3695	4528	32095	337	870	872	22867	22528	45395	1.01505	0.00762198	0.0589713	0.0813966	0.0997467	0.707016	0.00742373	0.0191651	0.0192092
133.8	338	857.4	1092.6	338	2586	2901	4372	27612	384	581	940	24248	23455	47703	1.03381	0.00708551	0.0542104	0.0608138	0.0916504	0.578832	0.00804981	0.0121795	0.0197053
133.9	339	858.2	1091.8	296	2329	2814	3484	26072	367	655	749	23834	22736	46570	1.04829	0.00635602	0.0500107	0.0604252	0.0748121	0.559845	0.00788061	0.0140648	0.0160833
134	340	859	1091	295	2061	3498	4687	29839	284	845	757	23548	26868	50416	0.876433	0.00585132	0.0408799	0.0693827	0.0929665	0.591856	0.00563313	0.0167606	0.0150151
134.1	341	859.8	1090.2	285	2392	3041	4371	28230	344	660	848	21674	20510	42184	1.05675	0.00675612	0.056704	0.0720889	0.103617	0.669211	0.00815475	0.0156457	0.0201024
134.2	342	860.6	1089.4	325	2748	2803	4271	31916	515	881	533	21033	21486	42519	0.978917	0.00764364	0.0646299	0.0659235	0.100449	0.750629	0.0121122	0.0207201	0.0125356
134.3	343	861.5	1088.5	342	2437	3888	4483	31919	237	986	575	21774	20347	42121	1.07013	0.00811947	0.0578571	0.0923055	0.106431	0.757793	0.00562665	0.0234088	0.0136511
134.4	344	862.3	1087.7	401	3299	3728	4946	38179	534	914	564	20654	20689	41343	0.998308	0.00969934	0.0797959	0.0901725	0.119633	0.92347	0.0129163	0.0221077	0.013642
134.5	345	863.1	1086.9	409	2978	4621	4952	31145	497	1219	887	20725	21539	42264	0.962208	0.00967727	0.0704619	0.109337	0.117168	0.736916	0.0117594	0.0288425	0.0209871
134.6	346	863.9	1086.1	396	3283	3136	4853	28933	446	1077	811	22952	22187	45139	1.03448	0.0087729	0.0727309	0.0694743	0.107512	0.640976	0.00988059	0.0238596	0.0179667
134.7	347	864.8	1085.2	499	3309	3783	5255	34405	489	1025	892	22397	21434	43831	1.04493	0.0113846	0.0754945	0.0863088	0.119892	0.784947	0.0111565	0.0233853	0.0203509
134.8	348	865.6	1084.4	534	3791	4519	5397	35564	495	1090	982	20439	22214	42653	0.920095	0.0125196	0.08888	0.105948	0.126533	0.833798	0.0116053	0.0255551	0.023023
134.9	349	866.4	1083.6	469	3785	4678	5589	33547	497	1102	1216	21181	21453	42634	0.987321	0.0110006	0.0887789	0.109725	0.131093	0.78686	0.0116574	0.0258479	0.0285218
135	350	867.2	1082.8	377	3028	3881	5117	28223	316	867	551	22771	22069	44840	1.03181	0.00840767	0.067529	0.0865522	0.114117	0.629416	0.00704728	0.0193354	0.0122881
135.1	351	868	1082	386	3002	3726	6842	34684	625	1019	742	22274	22040	44314	1.01062	0.00871057	0.0677438	0.0840818	0.154398	0.782687	0.0141039	0.022995	0.0167441
135.2	352	868.8	1081.2	484	4561	3107	5464	33352	592	791	753	22447	21037	43484	1.06702	0.0111305	0.104889	0.0714516	0.125655	0.766995	0.0136142	0.0181906	0.0173167
135.3	353	869.5	1080.5	371	3193	3581	5957	34085	498	791	905	21355	22138	43493	0.964631	0.00853011	0.0734141	0.0823351	0.136965	0.783689	0.0114501	0.0181868	0.0208079
135.4	354	870.2	1079.8	418	2896	3779	5302	35514	402	1021	774	22041	21617	43658	1.01961	0.00957442	0.0663338	0.0865592	0.121444	0.813459	0.00920793	0.0233863	0.0177287
135.5	355	871	1079	560	3760	4078	6498	37375	596	1032	832	20780	22619	43399	0.918697	0.0129035	0.0866379	0.0939653	0.149727	0.861195	0.013733	0.0237793	0.0191709
135.6	356	871.7	1078.3	585	4088	4026	6163	39015	462	954	678	21163	27546	48709	0.768279	0.0120101	0.083927	0.0826541	0.126527	0.800981	0.0094849	0.0195857	0.0139194
135.7	357	872.5	1077.5	611	3823	3628	5534	36494	659	1121	1102	21020	21346	42366	0.984728	0.0144219	0.0902375	0.0856347	0.130624	0.861398	0.0155549	0.0264599	0.0260114
135.8	358	873.3	1076.7	568	4598	3749	5890	36611	625	886	801	21673	21517	43190	1.00725	0.0131512	0.10646	0.0868025	0.136374	0.847673	0.0144709	0.020514	0.018546
135.9	359	874	1076	543	3857	4801	5389	37288	563	1032	708	21737	21242	42979	1.0233	0.0126341	0.0897415	0.111706	0.125387	0.867586	0.0130994	0.0240117	0.0164732
136	360	874.8	1075.2	564	3999	3843	5538	37063	503	950	954	21436	22734	44170	0.942905	0.0127688	0.0905366	0.0870048	0.125379	0.839099	0.0113878	0.0215078	0.0215984
136.1	361	875.6	1074.4	563	4211	4827	6287	36394	647	1503	801	21800	22169	43969	0.983355	0.0128045	0.095772	0.109782	0.142987	0.82772	0.0147149	0.0341832	0.0182174
136.2	362	876.3	1073.7	569	3668	5298	6347	35367	637	1100	981	22175	25281	47456	0.877141	0.0119901	0.0772927	0.11164	0.133745	0.745259	0.013423	0.0231794	0.0206718
136.3	363	877.1	1072.9	545	4299	3742	6806	43651	572	1089	908	20440	33771	54211	0.605253	0.0100533	0.0793012	0.0690266	0.125546	0.805206	0.0105514	0.0200882	0.0167494
136.4	364	877.8	1072.2	613	4423	3855	6402	38875	575	976	813	21636	24438	46074	0.885342	0.0133047	0.0959977	0.0836697	0.13895	0.843751	0.0124799	0.0211833	0.0176455
136.5	365	878.7	1071.3	616	3728	4185	5961	40497	625	1087	762	21161	21693	42854	0.975476	0.0143744	0.086993	0.0976572	0.1391	0.944999	0.0145844	0.0253652	0.0177813
136.6	366	879.5	1070.5	599	3898	4393	6101	37138	408	1053	1010	20902	23281	44183	0.897814	0.0135573	0.088224	0.0994274	0.138085	0.84055	0.00923432	0.0238327	0.0228595
136.7	367	880.2	1069.8	551	4131	4258	5826	36598	589	1194	731	21589	20825	42414	1.03669	0.012991	0.0973971	0.100391	0.13736	0.862875	0.0138869	0.0281511	0.0172349
136.8	368	880.9	1069.1	622	4285	3743	5857	36179	667	1126	684	21174	21823	42997	0.970261	0.0144661	0.0996581	0.0870526	0.136219	0.841431	0.0155127	0.0261879	0.0159081
136.9	369	881.7	1068.3	598	3728	3564	5799	33723	486	834	884	21552	22235	43787	0.969283	0.013657	0.0851394	0.081394	0.132437	0.77016	0.0110992	0.0190467	0.0201886
137	370	882.5	1067.5	575	3897	4087	8696	32513	573	727	663	20182	21171	41353	0.953285	0.0139047	0.0942374	0.098832	0.210287	0.786231	0.0138563	0.0175803	0.0160327
137.1	371	883.2	1066.8	545	3650	5836	5396	34877	530	898	820	19865	19818	39683	1.00237	0.0137338	0.0919789	0.147065	0.135978	0.87889	0.0133558	0.0226293	0.0206638
137.2	372	884	1066	604	3999	4605	6219	34709	561	904	771	19905	20415	40320	0.975018	0.0149802	0.0991815	0.114211	0.154241	0.860838	0.0139137	0.0224206	0.019122
137.3	373	884.8	1065.2	445	4460	4485	5589	30114	665	829	871	21327	19949	41276	1.06908	0.0107811	0.108053	0.108659	0.135406	0.729577	0.0161111	0.0200843	0.0211019
137.4	374	885.6	1064.4	522	3947	3687	5333	33907	291	614	815	21035	20003	41038	1.05159	0.0127199	0.0961792	0.0898436	0.129953	0.826234	0.00709099	0.0149617	0.0198596
137.5	375	886.3	1063.7	474	3182	3701	5695	34395	505	640	631	21065	21073	42138	0.99962	0.0112488	0.0755138	0.0878305	0.135151	0.816247	0.0119844	0.0151882	0.0149746
137.6	376	887.1	1062.9	535	3207	4176	5036	31180	362	565	658	20260	21092	41352	0.960554	0.0129377	0.0775537	0.100987	0.121784	0.754014	0.00875411	0.0136632	0.0159122
137.7	377	887.8	1062.2	513	3652	4459	5794	30590	52	565	441	20063	20572	40635	0.975258	0.0126246	0.0898733	0.109733	0.142586	0.752799	0.00127969	0.0139043	0.0108527
137.8	378	888.7	1061.3	472	2800	3728	5244	34348	176	569	436	20421	22149	42570	0.921983	0.0110876	0.065774	0.0875734	0.123185	0.806859	0.00413437	0.0133662	0.010242
137.9	379	889.4	1060.6	458	2937	4498	4657	29013	324	760	496	20696	20752	41448	0.997301	0.01105	0.0708599	0.108522	0.112358	0.699986	0.00781702	0.0183362	0.0119668
138	380	890.1	1059.9	428	2794	4204	4242	33567	179	620	450	21363	21536	42899	0.991967	0.00997692	0.0651297	0.0979976	0.0988834	0.782466	0.00417259	0.0144526	0.0104898
138.1	381	890.9	1059.1	403	2295	3498	4080	26302	316	590	264	23369	21408	44777	1.0916	0.00900016	0.051254	0.0781205	0.0911182	0.5874	0.00705719	0.0131764	0.00589588
138.2	382	891.6	1058.4	330	2313	3151	3744	26240	126	533	345	22814	21653	44467	1.05362	0.00742123	0.0520161	0.0708615	0.0841973	0.590101	0.00283356	0.0119864	0.00775856
138.3	383	892.4	1057.6	263	1677	2642	2786	23596	0	487	394	26710	23394	50104	1.14175	0.00524908	0.0334704	0.0527303	0.0556043	0.47094	0	0.00971978	0.00786364
138.4	384	893.2	1056.8	203	1273	1869	2001	18898	62	397	531	26532	21195	47727	1.2518	0.00425336	0.0266725	0.0391602	0.041926	0.39596	0.00129906	0.00831814	0.0111258
138.5	385	894	1056	187	1169	2218	1806	18756	171	300	235	26502	21607	48109	1.22655	0.00388701	0.024299	0.0461036	0.0375398	0.389865	0.00355443	0.00623584	0.00488474
138.6	386	894.8	1055.2	162	781	2067	1162	16573	0	181	48	27038	22571	49609	1.19791	0.00326554	0.0157431	0.0416658	0.0234232	0.334072	0	0.00364853	0.000967566
138.7	387	895.5	1054.5	141	593	1637	968	16518	117	148	115	29587	23827	53414	1.24174	0.00263976	0.011102	0.0306474	0.0181226	0.309245	0.00219044	0.00277081	0.00215299
138.8	388	896.3	1053.7	112	575	1531	861	16077	0	344	54	27347	22225	49572	1.23046	0.00225934	0.0115993	0.0308844	0.0173687	0.324316	0	0.0069394	0.00108932
138.9	389	897	1053	92	554	1668	1298	16444	0	118	400	24042	21623	45665	1.11187	0.00201467	0.0121318	0.0365269	0.0284244	0.360101	0	0.00258404	0.00875944
139	390	897.7	1052.3	90	431	1407	1007	16988	31	284	372	27283	21227	48510	1.2853	0.00185529	0.00888477	0.0290043	0.0207586	0.350196	0.000639043	0.00585446	0.00766852
139.1	391	898.5	1051.5	76	571	1496	835	16305	48	384	83	28834	22940	51774	1.25693	0.00146792	0.0110287	0.0288948	0.0161278	0.314926	0.000927106	0.00741685	0.00160312
139.2	392	899.3	1050.7	57	307	1538	732	16358	0	181	181	28864	23232	52096	1.24242	0.00109413	0.00589297	0.0295224	0.014051	0.313997	0	0.00347436	0.00347436
139.3	393	900.1	1049.9	50	466	1486	788	16447	53	272	0	29320	22703	52023	1.29146	0.000961113	0.00895758	0.0285643	0.0151471	0.316149	0.00101878	0.00522846	0
139.4	394	900.9	1049.1	63	368	1472	732	14726	0	69	51	28100	23063	51163	1.2184	0.00123136	0.0071927	0.0287708	0.0143072	0.287825	0	0.00134863	0.000996814
139.5	395	901.6	1048.4	49	455	1238	433	13678	0	258	217	27207	22332	49539	1.2183	0.00098912	0.00918468	0.0249904	0.00874059	0.276106	0	0.00520802	0.00438039
139.6	396	902.3	1047.7	89	233	1075	393	12055	0	0	0	27334	23121	50455	1.18222	0.00176395	0.00461798	0.0213061	0.00778912	0.238926	0	0	0
139.7	397	903.1	1046.9	39	187	1155	309	11907	124	213	77	28419	22887	51306	1.24171	0.000760145	0.0036448	0.022512	0.00602269	0.232078	0.00241687	0.00415156	0.0015008
139.8	398	903.9	1046.1	37	197	1139	374	10598	0	183	181	27213	20823	48036	1.30687	0.000770256	0.00410109	0.0237114	0.00778583	0.220626	0	0.00380964	0.00376801
139.9	399	904.7	1045.3	39	157	1111	317	10368	0	103	113	28448	21306	49754	1.33521	0.000783857	0.00315553	0.0223299	0.00637135	0.208385	0	0.00207019	0.00227117
140	400	905.4	1044.6	41	246	1284	366	11910	0	206	66	28010	22687	50697	1.23463	0.000808726	0.00485236	0.0253269	0.00721936	0.234925	0	0.00406336	0.00130185
140.1	401	906.2	1043.8	106	396	1983	584	15791	0	423	71	28158	23377	51535	1.20452	0.00205685	0.0076841	0.0384787	0.0113321	0.306413	0	0.00820801	0.0013777
140.2	402	907	1043	82	369	1512	533	15702	0	202	227	28436	23676	52112	1.20105	0.00157353	0.0070809	0.0290144	0.010228	0.301313	0	0.00387627	0.004356
140.3	403	907.9	1042.1	40	255	1177	433	13946	0	367	0	29756	22368	52124	1.33029	0.000767401	0.00489218	0.0225808	0.00830711	0.267554	0	0.0070409	0
140.4	404	908.7	1041.3	56	267	1221	355	13142	0	171	150	28101	22057	50158	1.27402	0.00111647	0.00532318	0.0243431	0.00707763	0.262012	0	0.00340923	0.00299055
140.5	405	909.5	1040.5	63	288	1794	451	18291	0	239	128	33223	25585	58808	1.29853	0.00107128	0.00489729	0.0305061	0.00766902	0.311029	0	0.00406407	0.00217657
140.6	406	910.3	1039.7	44	388	1215	152	11889	0	138	37	26655	20356	47011	1.30944	0.000935951	0.00825339	0.025845	0.00323329	0.252898	0	0.00293548	0.00078705
140.7	407	911.1	1038.9	35	73	726	87	6568	0	83	0	17111	13757	30868	1.2438	0.00113386	0.00236491	0.0235195	0.00281845	0.212777	0	0.00268887	0
140.8	408	912	1038	38	138	865	105	7386	0	107	234	19575	16936	36511	1.15582	0.00104078	0.00377968	0.0236915	0.00287585	0.202295	0	0.00293062	0.00640903
140.9	409	912.6	1037.4	42	216	1060	280	10345	0	236	0	23129	18048	41177	1.28153	0.00101999	0.00524565	0.0257425	0.00679991	0.251232	0	0.00573135	0
141	410	913.5	1036.5	57	298	1110	455	12942	11	266	90	24959	20761	45720	1.20221	0.00124672	0.00651794	0.0242782	0.00995188	0.283071	0.000240595	0.00581802	0.0019685
141.1	411	914.3	1035.7	63	723	1236	801	14648	14	176	79	24533	20187	44720	1.21529	0.00140877	0.0161673	0.0276386	0.0179114	0.327549	0.000313059	0.0039356	0.00176655
141.2	412	915.1	1034.9	56	583	1373	629	15027	115	239	130	27497	20721	48218	1.32701	0.00116139	0.0120909	0.0284748	0.0130449	0.311647	0.002385	0.00495666	0.00269609
141.3	413	915.9	1034.1	74	356	1503	503	15471	0	178	83	26999	22016	49015	1.22634	0.00150974	0.00726308	0.0306641	0.0102622	0.315638	0	0.00363154	0.00169336
141.4	414	916.7	1033.3	42	340	1651	672	16090	0	113	220	26872	23063	49935	1.16516	0.000841093	0.00680885	0.033063	0.0134575	0.322219	0	0.00226294	0.00440573
141.5	415	917.4	1032.6	60	314	1512	474	14938	78	195	266	28164	22441	50605	1.25502	0.00118565	0.00620492	0.0298785	0.00936666	0.295188	0.00154135	0.00385337	0.0052564
141.6	416	918.3	1031.7	64	295	1583	449	15182	0	105	262	28908	22686	51594	1.27427	0.00124045	0.00571772	0.0306819	0.00870256	0.294259	0	0.00203512	0.00507811
141.7	417	919.1	1030.9	53	379	1422	475	15350	0	363	81	28357	22038	50395	1.28673	0.00105169	0.00752059	0.0282171	0.00942554	0.304594	0	0.0072031	0.0016073
141.8	418	919.9	1030.1	54	478	1535	433	16007	0	136	120	29093	22388	51481	1.29949	0.00104893	0.00928498	0.0298168	0.00841087	0.31093	0	0.00264175	0.00233096
141.9	419	920.7	1029.3	79	249	1463	437	16344	10	0	135	28213	23305	51518	1.2106	0.00153344	0.00483326	0.0283978	0.00848247	0.317248	0.000194107	0	0.00262044
142	420	921.6	1028.4	59	276	1583	398	17616	0	295	144	29719	22819	52538	1.30238	0.001123	0.00525334	0.0301306	0.00757547	0.3353	0	0.00561498	0.00274087
142.1	421	922.5	1027.5	46	362	1648	692	17383	0	177	312	29140	23033	52173	1.26514	0.000881682	0.00693845	0.0315872	0.0132636	0.33318	0	0.00339256	0.0059801
142.2	422	923.2	1026.8	87	485	1702	575	19686	0	211	136	28806	23349	52155	1.23371	0.0016681	0.0092992	0.0326335	0.0110248	0.377452	0	0.00404563	0.00260761
142.3	423	924	1026	39	219	1517	344	19836	0	179	315	29880	23070	52950	1.29519	0.000736544	0.00413598	0.0286497	0.00649669	0.374618	0	0.00338055	0.00594901
142.4	424	924.8	1025.2	57	170	1511	287	21620	28	203	184	29763	22913	52676	1.29896	0.00108209	0.00322728	0.0286848	0.0054484	0.410434	0.000531551	0.00385375	0.00349305
142.5	425	925.6	1024.4	67	153	1525	199	23197	0	112	0	29494	23551	53045	1.25235	0.00126308	0.00288434	0.0287492	0.00375153	0.437308	0	0.00211141	0
142.6	426	926.4	1023.6	17	159	1616	270	23966	0	28	172	30214	23626	53840	1.27885	0.00031575	0.00295319	0.0300149	0.00501486	0.445134	0	0.000520059	0.00319465
142.7	427	927.2	1022.8	7	138	1700	247	23104	0	131	98	29756	24108	53864	1.23428	0.000129957	0.00256201	0.031561	0.00458562	0.428932	0	0.00243205	0.0018194
142.8	428	928	1022	42	163	1651	285	22363	0	138	44	29811	23813	53624	1.25188	0.000783231	0.00303968	0.0307885	0.00531478	0.417033	0	0.00257347	0.000820528
142.9	429	928.8	1021.2	30	160	1668	350	23467	0	299	59	30376	23216	53592	1.30841	0.000559785	0.00298552	0.031124	0.00653083	0.437883	0	0.00557919	0.00110091
143	430	929.6	1020.4	29	159	1613	238	24410	0	262	207	29624	24490	54114	1.20964	0.000535906	0.00293824	0.0298074	0.00439812	0.451085	0	0.00484163	0.00382526
143.1	431	930.4	1019.6	30	117	1467	229	22351	21	90	134	29637	23566	53203	1.25762	0.000563878	0.00219912	0.0275736	0.00430427	0.420108	0.000394715	0.00169163	0.00251865
143.2	432	931.3	1018.7	0	156	1532	191	21863	0	184	263	29564	22825	52389	1.29525	0	0.00297772	0.0292428	0.0036458	0.41732	0	0.00351219	0.00502014
143.3	433	932.1	1017.9	9	204	1563	158	20512	0	89	7	28616	23293	51909	1.22852	0.00017338	0.00392995	0.0301104	0.00304379	0.395153	0	0.00171454	0.000134851
143.4	434	932.8	1017.2	27	89	1516	192	19454	0	18	33	29652	22740	52392	1.30396	0.000515346	0.00169873	0.0289357	0.00366468	0.371316	0	0.000343564	0.000629867
143.5	435	933.6	1016.4	24	77	1655	273	19870	0	154	197	28868	23324	52192	1.2377	0.000459841	0.00147532	0.0317098	0.00523069	0.38071	0	0.00295064	0.00377452
143.6	436	934.5	1015.5	22	138	1729	320	19547	0	207	0	28576	22888	51464	1.24851	0.000427483	0.00268149	0.0335963	0.00621794	0.379819	0	0.00402223	0
143.7	437	935.3	1014.7	41	203	1693	381	18058	0	201	183	28902	22393	51295	1.29067	0.000799298	0.0039575	0.0330052	0.00742762	0.352042	0	0.00391851	0.0035676
143.8	438	936.1	1013.9	0	195	1477	403	16863	50	202	63	28606	21770	50376	1.31401	0	0.00387089	0.0293195	0.00799984	0.334743	0.000992536	0.00400985	0.0012506
143.9	439	936.9	1013.1	22	242	1453	224	16450	0	252	68	28667	22218	50885	1.29026	0.000432347	0.00475582	0.0285546	0.00440208	0.323278	0	0.00495234	0.00133635
144	440	937.6	1012.4	26	189	1521	210	17186	0	46	106	28697	23208	51905	1.23651	0.000500915	0.00364127	0.0293035	0.00404585	0.331105	0	0.000886234	0.00204219
144.1	441	938.4	1011.6	29	197	1429	230	16270	0	29	36	27833	23313	51146	1.19388	0.000567004	0.00385172	0.0279396	0.00449693	0.318109	0	0.000567004	0.000703867
144.2	442	939.2	1010.8	61	172	1255	169	16066	0	393	279	28955	21408	50363	1.35253	0.00121121	0.00341521	0.0249191	0.00335564	0.319004	0	0.00780335	0.00553978
144.3	443	940	1010	62	138	1276	218	17578	0	130	157	27713	22380	50093	1.23829	0.0012377	0.00275488	0.0254726	0.00435191	0.350907	0	0.00259517	0.00313417
144.4	444	940.9	1009.1	30	222	1468	337	19752	0	78	124	28630	22483	51113	1.27341	0.000586935	0.00434332	0.0287207	0.00659323	0.386438	0	0.00152603	0.002426
144.5	445	941.6	1008.4	19	242	1468	369	23053	0	88	12	29169	22427	51596	1.30062	0.000368246	0.00469029	0.0284518	0.00715172	0.446798	0	0.00170556	0.000232576
144.6	446	942.4	1007.6	39	190	1577	298	23074	84	254	32	28808	23498	52306	1.22598	0.000745612	0.00363247	0.0301495	0.00569724	0.441135	0.00160593	0.00485604	0.000611784
144.7	447	943.1	1006.9	46	226	1569	383	23395	0	56	0	29590	22202	51792	1.33276	0.000888168	0.00436361	0.0302943	0.00739496	0.451711	0	0.00108125	0
144.8	448	944	1006	62	294	1570	389	24637	0	216	92	29225	22608	51833	1.29268	0.00119615	0.00567206	0.0302896	0.00750487	0.475315	0	0.00416723	0.00177493
144.9	449	944.8	1005.2	38	418	1791	653	26768	0	286	25	29311	23034	52345	1.27251	0.000725953	0.00798548	0.0342153	0.0124749	0.511376	0	0.00546375	0.000477601
145	450	945.5	1004.5	66	251	1771	822	26195	53	205	56	28705	22756	51461	1.26143	0.00128252	0.00487748	0.0344144	0.0159733	0.509026	0.00102991	0.0039836	0.0010882
145.1	451	946.3	1003.7	45	513	1883	684	26802	149	266	311	29337	22085	51422	1.32837	0.000875112	0.00997627	0.0366186	0.0133017	0.521217	0.00289759	0.00517288	0.006048
145.2	452	947	1003	80	730	1713	793	25410	26	307	5	27649	22602	50251	1.2233	0.00159201	0.0145271	0.0340889	0.0157808	0.505662	0.000517403	0.00610933	9.95005e-05
145.3	453	947.7	1002.3	50	576	1522	914	23584	0	212	186	27316	23437	50753	1.16551	0.000985163	0.0113491	0.0299884	0.0180088	0.464682	0	0.00417709	0.00366481
145.4	454	948.4	1001.6	69	433	1467	591	21899	0	205	116	29323	22572	51895	1.29909	0.00132961	0.00834377	0.0282686	0.0113884	0.421987	0	0.00395028	0.00223528
145.5	455	949.2	1000.8	54	290	1612	566	22604	0	334	97	28182	23939	52121	1.17724	0.00103605	0.00556398	0.030928	0.0108593	0.433683	0	0.00640817	0.00186105
145.6	456	950	1000	62	389	1660	927	21746	72	552	69	28293	23671	51964	1.19526	0.00119313	0.00748595	0.0319452	0.0178393	0.418482	0.00138557	0.0106227	0.00132784
145.7	457	950.7	999.3	78	394	1658	985	21944	0	277	295	27895	23622	51517	1.18089	0.00151406	0.00764796	0.0321836	0.0191199	0.425956	0	0.00537687	0.00572627
145.8	458	951.5	998.5	122	976	3460	1350	30880	24	435	348	26581	21593	48174	1.231	0.00253249	0.0202599	0.071823	0.0280234	0.64101	0.000498194	0.00902977	0.00722381
145.9	459	952.2	997.8	133	1227	3231	1859	30108	79	556	418	26413	22465	48878	1.17574	0.00272106	0.0251033	0.0661034	0.0380335	0.615983	0.00161627	0.0113753	0.0085519
146	460	952.8	997.2	18	417	1517	877	22194	0	369	111	27494	21688	49182	1.26771	0.000365988	0.00847871	0.0308446	0.0178317	0.451263	0	0.00750274	0.00225692
146.1	461	953.7	996.3	85	494	1540	813	21667	79	232	381	28294	23430	51724	1.2076	0.00164334	0.00955069	0.0297734	0.015718	0.418896	0.00152734	0.00448535	0.00736602
146.2	462	954.4	995.6	61	419	1527	726	21892	0	403	112	27815	23034	50849	1.20756	0.00119963	0.00824008	0.0300301	0.0142776	0.43053	0	0.00792543	0.0022026
146.3	463	955.2	994.8	92	449	1664	923	22566	0	309	120	28403	23332	51735	1.21734	0.00177829	0.00867884	0.0321639	0.0178409	0.436184	0	0.00597275	0.00231951
146.4	464	956	994	98	407	1712	869	23771	97	214	0	28483	22646	51129	1.25775	0.00191672	0.00796026	0.0334839	0.0169962	0.464922	0.00189716	0.00418549	0
146.5	465	956.7	993.3	125	441	1746	938	22324	0	220	95	27742	22585	50327	1.22834	0.00248376	0.00876269	0.0346931	0.0186381	0.443579	0	0.00437141	0.00188765
146.6	466	957.4	992.6	91	456	1660	838	20186	0	266	422	27923	23086	51009	1.20952	0.001784	0.0089396	0.0325433	0.0164285	0.395734	0	0.00521477	0.00827305
146.7	467	958.2	991.8	75	494	1560	992	20651	0	301	84	28059	23102	51161	1.21457	0.00146596	0.00965579	0.030492	0.0193898	0.403647	0	0.00588339	0.00164188
146.8	468	959	991	106	677	1757	1169	20958	146	150	89	28169	22708	50877	1.24049	0.00208346	0.0133066	0.0345343	0.022977	0.411935	0.00286967	0.00294829	0.00174932
146.9	469	959.7	990.3	94	980	1718	1207	21631	0	262	234	27881	22739	50620	1.22613	0.00185697	0.0193599	0.0339392	0.0238443	0.427321	0	0.00517582	0.00462268
147	470	960.5	989.5	95	685	1820	1316	22428	41	269	411	27031	22683	49714	1.19169	0.00191093	0.0137788	0.0366094	0.0264714	0.451141	0.000824717	0.00541095	0.00826729
147.1	471	961.3	988.7	138	672	1948	1193	22558	9	359	364	28392	24332	52724	1.16686	0.0026174	0.0127456	0.0369471	0.0226273	0.427851	0.0001707	0.00680904	0.00690388
147.2	472	962	988	111	582	1888	1319	22379	210	477	209	27607	23586	51193	1.17048	0.00216827	0.0113687	0.03688	0.0257652	0.43715	0.00410212	0.00931768	0.00408259
147.3	473	962.8	987.2	159	946	2056	1929	24316	168	455	312	27139	22155	49294	1.22496	0.00322554	0.019191	0.0417089	0.0391326	0.493285	0.00340812	0.00923033	0.00632937
147.4	474	963.5	986.5	165	1188	1893	1391	20467	0	387	191	28112	22491	50603	1.24992	0.00326068	0.0234769	0.0374088	0.0274885	0.404462	0	0.00764777	0.00377448
147.5	475	964.3	985.7	148	753	2188	1875	20985	85	367	359	27821	23042	50863	1.2074	0.00290978	0.0148045	0.0430175	0.0368637	0.412579	0.00167116	0.00721546	0.00705818
147.6	476	965	985	116	757	1889	1586	22190	296	450	276	27704	24048	51752	1.15203	0.00224146	0.0146275	0.036501	0.0306462	0.428776	0.00571959	0.00869532	0.00533313
147.7	477	965.8	984.2	152	1113	2149	1673	23290	81	215	204	27749	23936	51685	1.1593	0.00294089	0.0215343	0.0415788	0.0323692	0.450614	0.00156719	0.00415981	0.00394699
147.8	478	966.6	983.4	143	952	2668	1802	23577	144	377	46	27933	23913	51846	1.16811	0.00275817	0.0183621	0.0514601	0.0347568	0.454751	0.00277746	0.00727153	0.000887243
147.9	479	967.3	982.7	100	772	2455	1411	21677	22	328	144	29578	23524	53102	1.25735	0.00188317	0.0145381	0.0462318	0.0265715	0.408214	0.000414297	0.00617679	0.00271176
148	480	968.1	981.9	83	622	2294	1049	20518	0	202	325	28211	23493	51704	1.20083	0.00160529	0.01203	0.0443679	0.0202886	0.396836	0	0.00390685	0.00628578
148.1	481	968.9	981.1	117	818	2498	1415	20475	105	518	308	27239	23120	50359	1.17816	0.00232332	0.0162434	0.0496038	0.0280983	0.406581	0.00208503	0.0102861	0.00611609
148.2	482	969.7	980.3	130	879	2212	1455	20887	0	318	266	28441	23408	51849	1.21501	0.00250728	0.0169531	0.0426623	0.0280623	0.402843	0	0.00613319	0.00513028
148.3	483	970.5	979.5	131	960	1890	1335	23160	22	588	265	28405	23343	51748	1.21685	0.0025315	0.0185514	0.0365232	0.0257981	0.447554	0.000425137	0.0113628	0.00512097
148.4	484	971.2	978.8	129	869	1829	1321	21431	0	394	197	28566	23403	51969	1.22061	0.00248225	0.0167215	0.0351941	0.025419	0.41238	0	0.00758144	0.00379072
148.5	485	972	978	130	697	1993	1434	23710	0	127	203	29105	23913	53018	1.21712	0.002452	0.0131465	0.037591	0.0270474	0.447207	0	0.00239541	0.00382889
148.6	486	972.7	977.3	151	781	1838	1617	30849	44	175	101	27255	24672	51927	1.10469	0.00290793	0.0150403	0.0353958	0.0311399	0.594084	0.000847343	0.00337012	0.00194504
148.7	487	973.5	976.5	118	677	1844	1177	19366	167	283	103	27973	24029	52002	1.16414	0.00226914	0.0130187	0.0354602	0.0226337	0.372409	0.00321141	0.0054421	0.00198069
148.8	488	974.3	975.7	79	528	1719	979	16675	12	406	25	27738	23041	50779	1.20385	0.00155576	0.010398	0.0338526	0.0192796	0.328384	0.000236318	0.00799543	0.00049233
148.9	489	975.1	974.9	64	484	1605	1053	18865	36	457	251	28975	23623	52598	1.22656	0.00121678	0.00920187	0.0305145	0.0200198	0.358664	0.000684437	0.00868854	0.00477204
149	490	975.8	974.2	106	462	2046	983	18363	120	176	80	28462	23677	52139	1.20209	0.00203303	0.00886093	0.0392413	0.0188534	0.352193	0.00230154	0.00337559	0.00153436
149.1	491	976.6	973.4	105	682	1755	1156	18801	53	201	406	27437	22848	50285	1.20085	0.0020881	0.0135627	0.0349011	0.022989	0.373889	0.00105399	0.00399722	0.00807398
149.2	492	977.4	972.6	107	533	1801	1019	18458	0	424	232	28550	23128	51678	1.23443	0.00207051	0.0103139	0.0348504	0.0197183	0.357173	0	0.00820465	0.00448934
149.3	493	978.1	971.9	109	564	1564	925	16120	0	297	241	28674	22885	51559	1.25296	0.00211408	0.0109389	0.0303342	0.0179406	0.312652	0	0.00576039	0.00467426
149.4	494	978.9	971.1	90	557	1624	1033	16125	0	202	202	28408	23306	51714	1.21891	0.00174034	0.0107708	0.0314035	0.0199752	0.311811	0	0.0039061	0.0039061
149.5	495	979.7	970.3	86	598	1618	929	15380	135	163	222	28483	22969	51452	1.24006	0.00167146	0.0116225	0.0314468	0.0180557	0.298919	0.0026238	0.003168	0.0043147
149.6	496	980.4	969.6	107	872	1749	1065	15390	0	193	279	28007	22854	50861	1.22547	0.00210377	0.0171448	0.0343878	0.0209394	0.302589	0	0.00379466	0.00548554
149.7	497	981.2	968.8	86	766	1595	993	15754	0	193	259	28916	23506	52422	1.23015	0.00164053	0.0146122	0.0304262	0.0189424	0.300523	0	0.00368166	0.00494067
149.8	498	982	968	67	506	1596	1028	16206	0	233	99	28227	23105	51332	1.22168	0.00130523	0.0098574	0.0310917	0.0200265	0.315709	0	0.00453908	0.00192862
149.9	499	982.7	967.3	82	1042	1709	1230	17595	0	380	73	28362	23531	51893	1.2053	0.00158017	0.0200798	0.0329332	0.0237026	0.339063	0	0.00732276	0.00140674
150	500	983.5	966.5	113	741	2135	1402	18005	0	242	234	27681	23698	51379	1.16807	0.00219934	0.0144222	0.0415539	0.0272874	0.350435	0	0.0047101	0.00455439
150.1	501	984.3	965.7	86	688	1697	999	16177	0	44	226	28299	23910	52209	1.18356	0.00164723	0.0131778	0.032504	0.0191346	0.309851	0	0.000842767	0.00432876
150.2	502	985	965	50	518	1706	1531	15673	0	23	263	28601	24296	52897	1.17719	0.000945233	0.00979262	0.0322514	0.028943	0.296293	0	0.000434807	0.00497193
150.3	503	985.8	964.2	103	497	1699	1238	14017	0	42	97	28719	23090	51809	1.24379	0.00198807	0.00959293	0.0327935	0.0238955	0.270551	0	0.00081067	0.00187226
150.4	504	986.4	963.6	22	421	1640	694	14050	81	287	142	28383	23127	51510	1.22727	0.000427102	0.00817317	0.0318385	0.0134731	0.272763	0.00157251	0.00557173	0.00275675
150.5	505	987.2	962.8	79	365	1423	504	13898	43	326	192	28534	23418	51952	1.21846	0.00152063	0.00702572	0.0273907	0.00970126	0.267516	0.000827687	0.00627502	0.00369572
150.6	506	987.9	962.1	47	337	1457	550	14616	5	419	300	29400	22961	52361	1.28043	0.000897615	0.00643609	0.0278261	0.010504	0.279139	9.54909e-05	0.00800214	0.00572946
150.7	507	988.7	961.3	33	255	1446	544	15420	0	285	112	29711	22741	52452	1.30649	0.000629147	0.00486159	0.0275681	0.0103714	0.293983	0	0.00543354	0.00213529
150.8	508	989.4	960.6	40	251	1539	426	15501	0	299	301	29604	24063	53667	1.23027	0.000745337	0.00467699	0.0286768	0.00793784	0.288837	0	0.00557139	0.00560866
150.9	509	990.1	959.9	66	162	1259	382	15729	97	225	74	29472	24074	53546	1.22423	0.00123259	0.00302544	0.0235125	0.00713405	0.293747	0.00181153	0.00420199	0.00138199
151	510	990.9	959.1	35	217	1331	437	16145	0	307	145	30855	23603	54458	1.30725	0.000642697	0.00398472	0.0244409	0.00802453	0.296467	0	0.00563737	0.0026626
151.1	511	991.6	958.4	43	190	1316	352	17031	143	247	0	30829	23487	54316	1.3126	0.000791664	0.00349805	0.0242286	0.0064806	0.313554	0.00263274	0.00454746	0
151.2	512	992.4	957.6	90	328	1385	527	17736	0	313	286	29518	23084	52602	1.27872	0.00171096	0.0062355	0.0263298	0.0100186	0.337173	0	0.00595034	0.00543706
151.3	513	993.1	956.9	77	328	1467	506	19310	0	136	155	28877	23549	52426	1.22625	0.00146874	0.00625644	0.0279823	0.0096517	0.368329	0	0.00259413	0.00295655
151.4	514	993.8	956.2	70	394	1521	605	18729	0	119	194	28814	23934	52748	1.20389	0.00132706	0.00746948	0.0288352	0.0114696	0.355066	0	0.00225601	0.00367786
151.5	515	994.6	955.4	63	409	1537	517	16976	0	84	0	30571	23762	54333	1.28655	0.00115952	0.00752765	0.0282885	0.0095154	0.312444	0	0.00154602	0
151.6	516	995.3	954.7	64	330	1419	504	14745	50	366	21	30166	23205	53371	1.29998	0.00119915	0.00618313	0.0265875	0.00944333	0.276274	0.000936838	0.00685766	0.000393472
151.7	517	996.1	953.9	90	359	1520	585	14044	0	410	220	29857	22912	52769	1.30312	0.00170555	0.00680324	0.0288048	0.0110861	0.266141	0	0.00776971	0.00416911
151.8	518	996.9	953.1	56	367	1626	792	13271	24	195	0	30452	21799	52251	1.39694	0.00107175	0.00702379	0.031119	0.0151576	0.253986	0.000459321	0.00373199	0
151.9	519	997.6	952.4	31	228	1369	369	13237	0	130	0	29500	22270	51770	1.32465	0.000598802	0.0044041	0.0264439	0.00712768	0.255689	0	0.00251111	0
152	520	998.3	951.7	48	216	1462	341	14722	17	356	337	28963	23617	52580	1.22636	0.000912895	0.00410803	0.0278052	0.00648536	0.279992	0.000323317	0.00677064	0.00640928
152.1	521	999.1	950.9	95	291	1560	432	15852	0	261	50	30090	23982	54072	1.25469	0.00175692	0.00538171	0.0288504	0.00798935	0.293165	0	0.0048269	0.000924693
152.2	522	999.8	950.2	86	309	1551	434	15392	0	192	56	30051	23700	53751	1.26797	0.00159997	0.00574873	0.0288553	0.00807427	0.286357	0	0.00357203	0.00104184
152.3	523	1000.5	949.5	78	410	1469	558	15493	0	149	52	28880	23624	52504	1.22249	0.0014856	0.00780893	0.0279788	0.0106278	0.295082	0	0.00283788	0.000990401
152.4	524	1001.3	948.7	37	505	1550	322	14889	118	159	134	28406	23934	52340	1.18685	0.000706916	0.00964845	0.0296141	0.00615208	0.284467	0.00225449	0.00303783	0.00256018
152.5	525	1002.1	947.9	72	228	1312	252	13808	0	193	11	30083	23960	54043	1.25555	0.00133227	0.00421886	0.024277	0.00466295	0.2555	0	0.00357123	0.000203542
152.6	526	1002.8	947.2	45	275	1381	433	14735	69	143	243	30105	24287	54392	1.23955	0.000827328	0.00505589	0.0253898	0.00796073	0.270904	0.00126857	0.00262906	0.00446757
152.7	527	1003.5	946.5	84	298	1372	469	15055	0	97	90	30400	23804	54204	1.2771	0.0015497	0.00549775	0.0253118	0.0086525	0.277747	0	0.00178954	0.00166039
152.8	528	1004.3	945.7	35	312	1574	584	14539	164	308	0	30045	23670	53715	1.26933	0.000651587	0.00580843	0.0293028	0.0108722	0.270669	0.00305315	0.00573397	0
152.9	529	1005	945	80	355	1488	555	13873	0	134	122	28828	23752	52580	1.21371	0.00152149	0.00675162	0.0282997	0.0105553	0.263846	0	0.0025485	0.00232027
153	530	1005.7	944.3	111	414	1494	620	14619	0	379	177	28278	23021	51299	1.22836	0.00216378	0.00807033	0.0291234	0.012086	0.284976	0	0.00738806	0.00345036
153.1	531	1006.5	943.5	69	412	1634	739	15618	0	225	66	28996	23740	52736	1.2214	0.0013084	0.0078125	0.0309845	0.0140132	0.296154	0	0.00426654	0.00125152
153.2	532	1007.2	942.8	71	369	1391	540	14191	0	278	97	29691	23296	52987	1.27451	0.00133995	0.00696397	0.0262517	0.0101912	0.26782	0	0.00524657	0.00183064
153.3	533	1008	942	56	196	1427	429	13900	69	364	126	29500	22963	52463	1.28468	0.00106742	0.00373597	0.0272001	0.00817719	0.264949	0.00131521	0.00693822	0.00240169
153.4	534	1008.8	941.2	69	351	1457	490	15172	0	85	28	29839	24052	53891	1.2406	0.00128036	0.00651315	0.0270361	0.00909243	0.281531	0	0.00157726	0.000519567
153.5	535	1009.5	940.5	96	305	1267	468	13904	64	206	39	28474	23157	51631	1.22961	0.00185935	0.0059073	0.0245395	0.00906432	0.269296	0.00123957	0.00398985	0.00075536
153.6	536	1010.2	939.8	55	331	1251	534	14259	32	247	0	29329	22995	52324	1.27545	0.00105114	0.00632597	0.0239087	0.0102056	0.272514	0.000611574	0.00472059	0
153.7	537	1011	939	80	363	1270	716	14426	45	211	0	29664	22864	52528	1.29741	0.001523	0.0069106	0.0241776	0.0136308	0.274634	0.000856686	0.00401691	0
153.8	538	1011.7	938.3	85	411	1293	555	13632	0	287	25	28413	22747	51160	1.24909	0.00166145	0.00803362	0.0252737	0.0108483	0.266458	0	0.00560985	0.000488663
153.9	539	1012.4	937.6	97	401	1379	744	14206	73	149	25	28478	22590	51068	1.26065	0.00189943	0.00785228	0.0270032	0.0145688	0.278178	0.00142947	0.00291768	0.000489543
154	540	1013.2	936.8	54	403	1485	726	13638	54	62	109	27343	22799	50142	1.19931	0.00107694	0.00803717	0.0296159	0.0144789	0.271988	0.00107694	0.00123649	0.00217383
154.1	541	1014	936	81	482	1407	1105	16691	0	248	179	28217	22592	50809	1.24898	0.00159421	0.00948651	0.0276919	0.0217481	0.328505	0	0.00488103	0.003523
154.2	542	1014.7	935.3	86	471	1239	774	12414	12	222	0	28305	23040	51345	1.22852	0.00167494	0.00917324	0.0241309	0.0150745	0.241776	0.000233713	0.00432369	0
154.3	543	1015.4	934.6	36	408	1385	565	12222	7	156	5	28741	22177	50918	1.29598	0.000707019	0.00801288	0.0272006	0.0110963	0.240033	0.000137476	0.00306375	9.81971e-05
154.4	544	1016.2	933.8	106	435	1329	769	12942	16	0	0	29067	23261	52328	1.2496	0.00202568	0.00831295	0.0253975	0.0146958	0.247325	0.000305764	0	0
154.5	545	1016.8	933.2	116	550	1610	952	13577	60	183	0	28689	23377	52066	1.22723	0.00222794	0.0105635	0.0309223	0.0182845	0.260765	0.00115238	0.00351477	0
154.6	546	1017.6	932.4	137	648	1516	1345	14381	50	214	7	27637	23908	51545	1.15597	0.00265787	0.0125715	0.0294112	0.0260937	0.278999	0.000970026	0.00415171	0.000135804
154.7	547	1018.3	931.7	140	669	1521	1156	14173	34	286	168	29015	22951	51966	1.26422	0.00269407	0.0128738	0.0292691	0.0222453	0.272736	0.000654274	0.0055036	0.00323288
154.8	548	1019	931	141	799	1367	1074	13531	62	346	0	29312	23142	52454	1.26661	0.00268807	0.0152324	0.0260609	0.0204751	0.257959	0.00118199	0.00659626	0
154.9	549	1019.8	930.2	89	528	1286	844	13707	41	330	13	29876	23879	53755	1.25114	0.00165566	0.00982234	0.0239234	0.0157009	0.25499	0.00076272	0.00613896	0.000241838
155	550	1020.5	929.5	104	449	1302	909	13835	0	198	225	29130	23716	52846	1.22828	0.00196798	0.00849639	0.0246376	0.0172009	0.261798	0	0.00374674	0.00425765
155.1	551	1021.2	928.8	105	508	1627	1066	15606	32	364	126	28840	24925	53765	1.15707	0.00195294	0.00944853	0.0302613	0.019827	0.290263	0.000595183	0.0067702	0.00234353
155.2	552	1021.9	928.1	103	638	1597	1308	15995	280	440	174	30448	23649	54097	1.2875	0.00190399	0.0117936	0.029521	0.0241788	0.295673	0.00517589	0.00813354	0.00321644
155.3	553	1022.6	927.4	103	773	1685	1453	16358	101	229	226	30224	23820	54044	1.26885	0.00190585	0.0143032	0.0311783	0.0268855	0.302679	0.00186885	0.00423729	0.00418178
155.4	554	1023.4	926.6	139	914	1625	1618	16815	62	316	336	28427	23946	52373	1.18713	0.00265404	0.0174517	0.0310274	0.0308938	0.321062	0.00118382	0.00603364	0.00641552
155.5	555	1024.1	925.9	180	1574	2125	2402	22494	340	541	366	27803	24727	52530	1.1244	0.00342661	0.0299638	0.0404531	0.0457263	0.428212	0.00647249	0.0102989	0.00696745
155.6	556	1024.8	925.2	162	1222	1647	1602	17487	46	400	408	29201	25070	54271	1.16478	0.00298502	0.0225166	0.0303477	0.0295185	0.322216	0.000847598	0.00737042	0.00751783
155.7	557	1025.5	924.5	119	881	1417	1437	14848	270	437	601	29277	23362	52639	1.25319	0.00226068	0.0167366	0.0269192	0.0272992	0.282072	0.00512928	0.00830183	0.0114174
155.8	558	1026.3	923.7	91	652	1294	1434	14004	153	448	234	28795	22724	51519	1.26716	0.00176634	0.0126555	0.0251169	0.0278344	0.271822	0.00296978	0.00869582	0.00454201
155.9	559	1027	923	160	763	1210	1455	12416	68	325	316	27035	22485	49520	1.20236	0.00323102	0.0154079	0.0244346	0.0293821	0.250727	0.00137318	0.006563	0.00638126
156	560	1027.7	922.3	118	819	1356	1689	12568	180	254	469	27635	23095	50730	1.19658	0.00232604	0.0161443	0.0267297	0.0332939	0.247743	0.0035482	0.0050069	0.00924502
156.1	561	1028.4	921.6	122	1147	1553	1592	13230	197	432	206	28856	22301	51157	1.29393	0.00238482	0.0224212	0.0303575	0.0311199	0.258616	0.00385089	0.00844459	0.00402682
156.2	562	1029.2	920.8	122	868	1619	2049	14664	253	580	558	29449	23929	53378	1.23068	0.00228559	0.0162614	0.0303308	0.0383866	0.27472	0.00473978	0.0108659	0.0104537
156.3	563	1029.9	920.1	142	1363	1743	2686	16700	280	541	790	28829	24538	53367	1.17487	0.00266082	0.0255401	0.0326606	0.0503307	0.312927	0.00524669	0.0101374	0.0148032
156.4	564	1030.6	919.4	152	1317	1464	2206	15746	249	644	774	27772	23440	51212	1.18481	0.00296805	0.0257166	0.028587	0.0430758	0.307467	0.00486214	0.0125752	0.0151136
156.5	565	1031.3	918.7	161	1376	1644	2071	14378	331	776	943	26263	22585	48848	1.16285	0.00329594	0.028169	0.0336554	0.0423968	0.294342	0.00677612	0.015886	0.0193048
156.6	566	1032	918	235	2222	1784	2984	14973	384	608	788	25217	22282	47499	1.13172	0.00494747	0.0467799	0.0375587	0.0628224	0.315228	0.00808438	0.0128003	0.0165898
156.7	567	1032.8	917.2	279	2245	2012	3624	16970	344	741	891	26060	22406	48466	1.16308	0.00575661	0.0463211	0.0415136	0.0747741	0.350142	0.00709776	0.0152891	0.018384
156.8	568	1033.5	916.5	281	3061	2179	3280	17587	422	775	1109	25958	23075	49033	1.12494	0.00573083	0.0624273	0.0444395	0.0668937	0.358677	0.00860645	0.0158057	0.0226174
156.9	569	1034.3	915.7	275	2420	2324	3411	19928	241	868	762	27219	22646	49865	1.20193	0.00551489	0.048531	0.0466058	0.0684047	0.399639	0.00483305	0.017407	0.0152813
157	570	1035.1	914.9	304	4364	2020	4139	20613	480	838	866	24905	23172	48077	1.07479	0.00632319	0.0907711	0.0420159	0.0860911	0.42875	0.00998398	0.0174304	0.0180128
157.1	571	1035.8	914.2	275	2490	2218	3667	18736	215	636	741	26638	22830	49468	1.1668	0.00555915	0.0503356	0.0448371	0.0741287	0.37875	0.00434624	0.0128568	0.0149794
157.2	572	1036.5	913.5	284	2515	2854	3605	19512	315	616	613	25246	22874	48120	1.1037	0.00590191	0.0522652	0.0593101	0.0749169	0.405486	0.00654613	0.0128013	0.012739
157.3	573	1037.3	912.7	401	3176	2697	3924	19748	0	626	458	24764	24610	49374	1.00626	0.00812168	0.0643254	0.0546239	0.079475	0.399968	0	0.0126787	0.00927614
157.4	574	1038.1	911.9	404	3268	3264	4599	20744	140	364	581	23869	23323	47192	1.02341	0.00856077	0.069249	0.0691643	0.097453	0.439566	0.0029666	0.00771317	0.0123114
157.5	575	1038.8	911.2	285	2327	2154	3670	17312	186	505	256	26797	22841	49638	1.1732	0.00574157	0.0468794	0.0433942	0.0739353	0.348765	0.00374713	0.0101737	0.00515734
157.6	576	1039.6	910.4	285	1823	2121	2958	17109	136	414	255	27163	23754	50917	1.14351	0.00559734	0.0358034	0.041656	0.0580945	0.336017	0.00267101	0.00813088	0.00500815
157.7	577	1040.3	909.7	216	1675	2066	3090	16033	63	143	309	27473	22810	50283	1.20443	0.00429569	0.0333115	0.0410874	0.0614522	0.318855	0.00125291	0.0028439	0.00614522
157.8	578	1041	909	251	2214	2379	3415	20761	71	162	282	25007	23135	48142	1.08092	0.00521374	0.0459889	0.0494163	0.070936	0.431245	0.0014748	0.00336505	0.00585767
157.9	579	1041.7	908.3	341	3104	2288	4031	19066	203	309	128	24719	22662	47381	1.09077	0.00719698	0.0655115	0.0482894	0.0850763	0.402398	0.00428442	0.0065216	0.0027015
158	580	1042.4	907.6	325	2493	2104	3455	17703	58	473	233	24980	22975	47955	1.08727	0.00677719	0.0519862	0.0438745	0.0720467	0.369159	0.00120947	0.00986341	0.00485872
158.1	581	1043.2	906.8	297	2187	2119	3233	16972	150	430	476	24448	22524	46972	1.08542	0.00632292	0.0465597	0.045112	0.0688282	0.361322	0.00319339	0.00915439	0.0101337
158.2	582	1043.9	906.1	291	1950	2220	3039	16292	115	299	300	26537	22888	49425	1.15943	0.00588771	0.0394537	0.0449165	0.0614871	0.329631	0.00232676	0.00604957	0.0060698
158.3	583	1044.7	905.3	239	1923	1881	2386	14711	81	353	257	27551	22803	50354	1.20822	0.0047464	0.0381896	0.0373555	0.0473845	0.292152	0.00160861	0.00701037	0.00510386
158.4	584	1045.5	904.5	166	1218	1534	1853	13673	163	262	289	25908	22731	48639	1.13977	0.0034129	0.0250416	0.0315385	0.038097	0.281112	0.00335122	0.00538662	0.00594173
158.5	585	1046.2	903.8	278	2004	1895	2866	15552	120	327	209	25605	23389	48994	1.09475	0.00567416	0.040903	0.0386782	0.058497	0.317427	0.00244928	0.00667429	0.00426583
158.6	586	1047	903	261	1842	2046	3300	15615	54	330	279	26083	22880	48963	1.13999	0.00533056	0.0376202	0.0417867	0.0673978	0.318914	0.00110287	0.00673978	0.00569818
158.7	587	1047.7	902.3	206	1430	1850	3551	16193	293	363	245	26136	23130	49266	1.12996	0.00418138	0.0290261	0.0375513	0.0720781	0.328685	0.00594731	0.00736816	0.004973
158.8	588	1048.4	901.6	295	1757	2489	3058	17026	142	299	168	26571	22651	49222	1.17306	0.00599326	0.0356954	0.0505668	0.0621267	0.345902	0.00288489	0.00607452	0.00341311
158.9	589	1049.2	900.8	253	2074	2156	2708	17566	95	200	418	26253	22575	48828	1.16292	0.00518145	0.0424756	0.044155	0.05546	0.359753	0.0019456	0.00409601	0.00856066
159	590	1049.9	900.1	274	1877	1756	2447	16380	0	503	536	26579	23051	49630	1.15305	0.00552085	0.0378199	0.0353818	0.0493049	0.330042	0	0.010135	0.0107999
159.1	591	1050.6	899.4	227	1512	1776	2539	16615	93	309	190	26763	23278	50041	1.14971	0.00453628	0.0302152	0.0354909	0.0507384	0.332028	0.00185848	0.00617494	0.00379689
159.2	592	1051.3	898.7	169	1232	1682	1965	15356	149	324	370	28162	22663	50825	1.24264	0.00332514	0.02424	0.0330939	0.0386621	0.302135	0.00293163	0.00637482	0.00727988
159.3	593	1052.1	897.9	197	1382	1605	2053	14915	0	178	294	26587	32723	59310	0.812487	0.00332153	0.0233013	0.0270612	0.0346147	0.251475	0	0.00300118	0.00495701
159.4	594	1052.9	897.1	213	1732	1782	3000	15177	196	216	261	26453	22088	48541	1.19762	0.00438804	0.0356812	0.0367112	0.0618034	0.312664	0.00403782	0.00444985	0.0053769
159.5	595	1053.7	896.3	207	1562	1988	2547	16474	34	471	217	27040	22721	49761	1.19009	0.00415988	0.03139	0.039951	0.0511847	0.331062	0.000683266	0.00946524	0.00436084
159.6	596	1054.4	895.6	215	1207	1742	1815	14589	0	376	168	27015	23309	50324	1.15899	0.00427232	0.0239846	0.0346157	0.0360663	0.289901	0	0.00747158	0.00333837
159.7	597	1055.1	894.9	205	1017	1971	1920	15817	12	280	16	28467	23173	51640	1.22846	0.00396979	0.019694	0.0381681	0.0371805	0.306294	0.000232378	0.00542215	0.000309837
159.8	598	1055.9	894.1	168	1217	1597	1767	15746	0	300	279	29449	22844	52293	1.28914	0.00321267	0.0232727	0.0305395	0.0337904	0.301111	0	0.00573691	0.00533532
159.9	599	1056.7	893.3	160	923	1685	1877	15530	0	550	305	29021	23884	52905	1.21508	0.00302429	0.0174464	0.0318495	0.0354787	0.293545	0	0.010396	0.00576505
160	600	1057.4	892.6	179	993	1887	1957	15522	90	106	376	28697	23230	51927	1.23534	0.00344715	0.019123	0.0363395	0.0376875	0.29892	0.0017332	0.00204133	0.00724093
160.1	601	1058.1	891.9	202	998	1878	1691	15289	66	336	318	27332	22882	50214	1.19448	0.00402278	0.0198749	0.0373999	0.0336759	0.304477	0.00131437	0.00669136	0.0063329
160.2	602	1058.8	891.2	198	819	1681	1683	15299	275	260	188	29100	23289	52389	1.24952	0.00377942	0.0156331	0.0320869	0.0321251	0.292027	0.00524919	0.00496287	0.00358854
160.3	603	1059.6	890.4	186	1059	2016	1824	15169	244	415	315	28759	24083	52842	1.19416	0.00351993	0.0200409	0.0381515	0.034518	0.287063	0.00461754	0.0078536	0.00596117
160.4	604	1060.3	889.7	192	913	1845	1773	15611	334	490	453	28994	23667	52661	1.22508	0.00364596	0.0173373	0.0350354	0.0336682	0.296443	0.00634245	0.0093048	0.00860219
160.5	605	1061.1	888.9	179	1054	1966	2293	15911	179	474	443	29115	23726	52841	1.22713	0.00338752	0.0199466	0.037206	0.0433943	0.301111	0.00338752	0.00897031	0.00838364
160.6	606	1061.8	888.2	241	1139	1854	1938	14943	142	313	343	29423	24368	53791	1.20744	0.0044803	0.0211745	0.0344667	0.0360283	0.277797	0.00263985	0.00581882	0.00637653
160.7	607	1062.5	887.5	226	1142	1683	2085	14870	239	464	314	27922	23575	51497	1.18439	0.00438861	0.022176	0.0326815	0.0404878	0.288755	0.00464105	0.00901023	0.00609744
160.8	608	1063.2	886.8	247	997	1910	1960	15136	228	354	658	28660	24263	52923	1.18122	0.00466716	0.0188387	0.0360902	0.0370349	0.286	0.00430815	0.00668896	0.0124332
160.9	609	1063.9	886.1	196	929	1715	1751	15218	123	799	600	29360	24202	53562	1.21312	0.00365931	0.0173444	0.032019	0.0326911	0.284119	0.0022964	0.0149173	0.011202
161	610	1064.7	885.3	220	959	1781	2161	16115	366	460	490	29773	23616	53389	1.26071	0.0041207	0.0179625	0.0333589	0.0404765	0.301841	0.00685534	0.00861601	0.00917792
161.1	611	1065.5	884.5	248	1116	1846	2339	14987	274	532	715	28425	24249	52674	1.17221	0.00470821	0.0211869	0.0350458	0.0444052	0.284524	0.00520181	0.0100999	0.0135741
161.2	612	1066.2	883.8	210	1178	2259	2178	15797	196	563	627	28705	24140	52845	1.18911	0.00397389	0.0222916	0.0427477	0.0412149	0.298931	0.00370896	0.0106538	0.0118649
161.3	613	1066.9	883.1	272	1277	1725	2231	15368	153	792	614	28216	24408	52624	1.15601	0.00516874	0.0242665	0.0327797	0.0423951	0.292034	0.00290742	0.0150502	0.0116677
161.4	614	1067.7	882.3	212	1291	2067	2206	15082	198	535	640	27979	24428	52407	1.14537	0.00404526	0.0246341	0.0394413	0.0420936	0.287786	0.00377812	0.0102086	0.0122121
161.5	615	1068.4	881.6	276	1189	1594	2355	14486	453	746	677	28790	24049	52839	1.19714	0.00522341	0.0225023	0.0301671	0.0445694	0.274154	0.00857321	0.0141184	0.0128125
161.6	616	1069.2	880.8	173	952	1600	2076	13787	436	626	712	28591	22655	51246	1.26202	0.00337587	0.0185771	0.0312219	0.0405105	0.269036	0.00850798	0.0122156	0.0138938
161.7	617	1070	880	205	1082	1793	2498	13757	306	598	887	27848	24185	52033	1.15146	0.00393981	0.0207945	0.0344589	0.048008	0.26439	0.00588088	0.0114927	0.0170469
161.8	618	1070.8	879.2	197	1134	1508	2123	13409	184	570	586	27454	23877	51331	1.14981	0.00383784	0.0220919	0.029378	0.041359	0.261226	0.00358458	0.0111044	0.0114161
161.9	619	1071.5	878.5	239	943	1581	2211	13900	375	520	692	29191	23166	52357	1.26008	0.00456481	0.018011	0.0301965	0.0422293	0.265485	0.00716237	0.00993181	0.013217
162	620	1072.2	877.8	271	1059	1737	2489	14373	328	489	414	28111	23306	51417	1.20617	0.00527063	0.0205963	0.0337826	0.0484081	0.279538	0.00637921	0.00951047	0.00805181
162.1	621	1073	877	247	1590	1715	2583	14271	307	649	522	27812	22926	50738	1.21312	0.00486815	0.0313375	0.0338011	0.0509086	0.281268	0.00605069	0.0127912	0.0102881
162.2	622	1073.8	876.2	267	1650	2372	3225	17225	328	751	675	26024	23528	49552	1.10609	0.00538828	0.0332984	0.0478689	0.0650831	0.347615	0.00661931	0.0151558	0.0136221
162.3	623	1074.6	875.4	306	1866	2230	3559	15409	375	693	726	26262	22416	48678	1.17157	0.00628621	0.0383335	0.0458112	0.0731131	0.31655	0.00770369	0.0142364	0.0149143
162.4	624	1075.4	874.6	322	1818	2472	3479	14940	346	794	689	25378	22652	48030	1.12034	0.00670414	0.0378513	0.0514678	0.0724339	0.311056	0.00720383	0.0165313	0.0143452
162.5	625	1076.1	873.9	273	2084	2263	3886	16465	410	663	878	24403	21761	46164	1.12141	0.0059137	0.0451434	0.0490209	0.0841781	0.356663	0.00888138	0.0143618	0.0190191
162.6	626	1076.9	873.1	263	1878	3069	3525	18023	312	614	815	24942	22193	47135	1.12387	0.00557972	0.039843	0.0651109	0.0747852	0.38237	0.00661929	0.0130264	0.0172908
162.7	627	1077.6	872.4	279	1532	2401	4078	15031	380	597	624	25109	23464	48573	1.07011	0.00574393	0.0315402	0.0494308	0.0839561	0.309452	0.00782328	0.0122908	0.0128466
162.8	628	1078.4	871.6	282	1761	2079	3508	14883	377	619	775	25441	24179	49620	1.05219	0.00568319	0.0354897	0.0418984	0.0706973	0.29994	0.00759774	0.0124748	0.0156187
162.9	629	1079.2	870.8	277	1720	1832	2760	16515	477	858	1026	27613	23057	50670	1.1976	0.00546675	0.0339451	0.0361555	0.0544701	0.325933	0.00941385	0.0169331	0.0202487
163	630	1080	870	209	1144	1724	2850	15882	225	820	920	27391	23601	50992	1.16059	0.00409868	0.0224349	0.0338092	0.0558911	0.311461	0.00441246	0.016081	0.018042
163.1	631	1080.7	869.3	200	1382	1923	3596	16470	325	851	866	27885	23326	51211	1.19545	0.00390541	0.0269864	0.0375505	0.0702193	0.321611	0.00634629	0.0166175	0.0169104
163.2	632	1081.6	868.4	210	1702	1788	2962	15330	544	817	780	25695	23883	49578	1.07587	0.00423575	0.0343297	0.0360644	0.0597442	0.30921	0.0109726	0.0164791	0.0157328
163.3	633	1082.3	867.7	368	1974	1970	3317	16170	465	854	1092	27186	22768	49954	1.19404	0.00736678	0.0395164	0.0394363	0.0664011	0.323698	0.00930856	0.0170957	0.0218601
163.4	634	1083.1	866.9	299	1869	2453	3655	17984	576	1090	730	27008	23981	50989	1.12622	0.00586401	0.036655	0.0481084	0.0716821	0.352704	0.0112966	0.0213772	0.0143168
163.5	635	1083.8	866.2	270	1871	2389	4345	19168	404	909	902	26758	23119	49877	1.1574	0.00541332	0.0375123	0.0478978	0.0871143	0.384305	0.00809993	0.0182248	0.0180845
163.6	636	1084.6	865.4	357	2249	2914	4801	21386	277	710	912	26940	24689	51629	1.09117	0.00691472	0.0435608	0.0564411	0.0929904	0.414225	0.0053652	0.013752	0.0176645
163.7	637	1085.4	864.6	413	3235	3548	5662	26669	519	1051	1059	25671	22695	48366	1.13113	0.00853906	0.0668858	0.0733573	0.117066	0.5514	0.0107307	0.0217301	0.0218955
163.8	638	1086.1	863.9	574	3276	3285	5093	25383	516	1231	1042	25353	23779	49132	1.06619	0.0116828	0.0666775	0.0668607	0.10366	0.516629	0.0105023	0.025055	0.0212082
163.9	639	1086.9	863.1	347	1983	2666	4951	21644	446	1064	1411	26799	22421	49220	1.19526	0.00704998	0.0402885	0.054165	0.100589	0.43974	0.00906136	0.0216172	0.0286672
164	640	1087.7	862.3	431	2278	3970	4558	23367	426	1117	826	24354	21915	46269	1.11129	0.00931509	0.0492338	0.0858026	0.0985109	0.505025	0.00920703	0.0241414	0.0178521
164.1	641	1088.5	861.5	288	2068	2595	3113	18220	429	938	692	24678	21166	45844	1.16593	0.00628217	0.0451095	0.056605	0.0679042	0.397435	0.00935782	0.0204607	0.0150947
164.2	642	1089.3	860.7	456	2823	2827	4818	19990	384	752	1012	25142	21833	46975	1.15156	0.00970729	0.0600958	0.0601809	0.102565	0.425546	0.00817456	0.0160085	0.0215434
164.3	643	1090.1	859.9	647	3822	3530	4801	21352	370	865	429	23053	21797	44850	1.05762	0.0144259	0.0852174	0.0787068	0.107046	0.476076	0.00824972	0.0192865	0.00956522
164.4	644	1090.8	859.2	549	4528	3789	5327	22927	385	791	861	21788	26637	48425	0.81796	0.0113371	0.0935054	0.0782447	0.110005	0.473454	0.00795044	0.0163345	0.0177801
164.5	645	1091.6	858.4	644	4004	4088	10367	22266	585	599	833	18993	18048	37041	1.05236	0.0173861	0.108096	0.110364	0.279879	0.601118	0.0157933	0.0161713	0.0224886
164.6	646	1092.4	857.6	590	4062	4111	5823	23240	371	792	483	20786	19261	40047	1.07918	0.0147327	0.101431	0.102654	0.145404	0.580318	0.00926411	0.0197768	0.0120608
164.7	647	1093.1	856.9	486	2722	3451	5042	27560	322	594	765	20960	20623	41583	1.01634	0.0116875	0.0654594	0.0829906	0.121251	0.662771	0.00774355	0.0142847	0.0183969
164.8	648	1093.9	856.1	445	3536	3132	6939	30452	239	631	810	21504	21032	42536	1.02244	0.0104617	0.0831296	0.0736317	0.163132	0.715911	0.00561877	0.0148345	0.0190427
164.9	649	1094.7	855.3	491	3871	3883	5430	24447	380	818	1042	21444	21908	43352	0.978821	0.0113259	0.0892923	0.0895691	0.125254	0.563919	0.00876545	0.0188688	0.0240358
165	650	1095.4	854.6	560	4201	4127	5765	26253	450	976	716	21643	21284	42927	1.01687	0.0130454	0.0978638	0.09614	0.134298	0.611573	0.0104829	0.0227363	0.0166795
165.1	651	1096.2	853.8	491	3136	3547	5173	24499	176	656	685	22768	39676	62444	0.573848	0.00786305	0.050221	0.0568029	0.0828422	0.392336	0.00281853	0.0105054	0.0109698
165.2	652	1096.9	853.1	427	3130	3288	5450	22852	333	624	461	23429	21939	45368	1.06792	0.00941192	0.0689914	0.072474	0.120129	0.503703	0.00733998	0.0137542	0.0101613
165.3	653	1097.6	852.4	491	3413	3909	6446	27075	211	480	734	22635	21538	44173	1.05093	0.0111154	0.0772644	0.088493	0.145926	0.612931	0.00477667	0.0108664	0.0166165
165.4	654	1098.4	851.6	526	3167	4288	5310	24840	175	843	381	23409	20892	44301	1.12048	0.0118733	0.0714882	0.0967924	0.119862	0.56071	0.00395025	0.0190289	0.00860026
165.5	655	1099.1	850.9	463	3171	3543	6289	23115	119	374	436	23246	21402	44648	1.08616	0.01037	0.0710222	0.0793541	0.140857	0.517716	0.00266529	0.00837664	0.00976528
165.6	656	1099.8	850.2	471	3050	3276	6207	27752	250	716	557	23019	21841	44860	1.05394	0.0104993	0.0679893	0.0730272	0.138364	0.618636	0.00557289	0.0159608	0.0124164
165.7	657	1100.6	849.4	394	2700	2740	4655	31626	94	420	530	22745	20681	43426	1.0998	0.00907291	0.0621747	0.0630958	0.107194	0.728273	0.0021646	0.00967163	0.0122047
165.8	658	1101.3	848.7	324	2375	3065	5353	31193	91	649	644	23851	22587	46438	1.05596	0.00697704	0.0511435	0.066002	0.115272	0.671713	0.0019596	0.0139756	0.013868
165.9	659	1102.1	847.9	414	2711	2836	4767	29666	0	484	488	23505	21711	45216	1.08263	0.00915605	0.0599567	0.0627212	0.105427	0.656095	0	0.0107042	0.0107926
166	660	1102.8	847.2	496	3858	3088	5048	28201	409	493	363	21860	21075	42935	1.03725	0.0115523	0.0898568	0.0719227	0.117573	0.65683	0.00952603	0.0114825	0.00845464
166.1	661	1103.5	846.5	396	4175	3117	6157	33039	366	626	367	22640	20978	43618	1.07923	0.00907882	0.0957174	0.0714613	0.141157	0.757463	0.00839103	0.0143519	0.00841396
166.2	662	1104.2	845.8	444	3566	4505	6760	26792	162	611	395	22188	22974	45162	0.965787	0.00983127	0.0789602	0.099752	0.149683	0.593242	0.00358709	0.0135291	0.00874629
166.3	663	1105	845	443	2697	3118	5332	26754	313	623	413	23291	22549	45840	1.03291	0.00966405	0.0588351	0.0680192	0.116318	0.583639	0.0068281	0.0135908	0.0090096
166.4	664	1105.7	844.3	429	2763	2447	4719	22135	185	429	586	22799	21801	44600	1.04578	0.00961883	0.0619507	0.0548655	0.105807	0.4963	0.00414798	0.00961883	0.013139
166.5	665	1106.5	843.5	389	2774	2985	4371	26209	345	536	404	23540	22858	46398	1.02984	0.00838398	0.0597871	0.0643347	0.0942066	0.564873	0.00743567	0.0115522	0.00870727
166.6	666	1107.2	842.8	390	2327	3589	3890	21516	232	638	409	24332	22345	46677	1.08892	0.00835529	0.0498532	0.0768901	0.0833387	0.460955	0.00497033	0.0136684	0.00876235
166.7	667	1108	842	367	2686	3373	5212	22022	289	603	379	23978	22874	46852	1.04826	0.00783318	0.0573295	0.0719927	0.111244	0.470033	0.00616836	0.0128703	0.0080893
166.8	668	1108.7	841.3	451	3454	3035	5029	23043	224	614	449	23982	21247	45229	1.12872	0.00997148	0.0763669	0.067103	0.11119	0.509474	0.00495257	0.0135754	0.00992726
166.9	669	1109.5	840.5	404	2357	2819	4022	21891	163	705	486	24675	22346	47021	1.10422	0.00859191	0.0501265	0.0599519	0.0855362	0.465558	0.00346654	0.0149933	0.0103358
167	670	1110.2	839.8	338	2605	2878	5629	21220	251	456	387	24362	22150	46512	1.09986	0.00726694	0.0560071	0.0618765	0.121023	0.456226	0.00539646	0.00980392	0.00832043
167.1	671	1111	839	355	2264	3126	4314	18946	55	434	409	25152	22563	47715	1.11475	0.00744001	0.0474484	0.065514	0.0904118	0.397066	0.00115268	0.00909567	0.00857173
167.2	672	1111.7	838.3	317	2080	2508	3384	22083	15	350	433	25589	22001	47590	1.16308	0.00666106	0.0437067	0.0527001	0.0711074	0.464026	0.000315192	0.00735449	0.00909855
167.3	673	1112.4	837.6	235	1623	2076	2914	23143	149	498	289	26596	23125	49721	1.1501	0.00472637	0.0326421	0.041753	0.058607	0.465457	0.00299672	0.0100159	0.00581243
167.4	674	1113.1	836.9	164	1612	2006	3019	19309	240	606	416	26116	22978	49094	1.13657	0.00334053	0.032835	0.0408604	0.0614943	0.393307	0.00488858	0.0123437	0.00847354
167.5	675	1113.9	836.1	221	1996	2707	3413	16602	165	651	202	27416	23900	51316	1.14711	0.00430665	0.0388963	0.0527516	0.0665095	0.323525	0.00321537	0.0126861	0.00393639
167.6	676	1114.7	835.3	212	1307	2209	2562	15248	237	402	126	27315	24160	51475	1.13059	0.0041185	0.025391	0.042914	0.0497717	0.296221	0.00460418	0.00780962	0.00244779
167.7	677	1115.4	834.6	300	1347	1934	2864	13783	97	426	444	26240	22329	48569	1.17515	0.00617678	0.0277337	0.0398196	0.0589677	0.283782	0.00199716	0.00877103	0.00914163
167.8	678	1116.2	833.8	261	1393	2433	2841	16543	0	282	319	26165	23994	50159	1.09048	0.00520345	0.0277717	0.0485058	0.0566399	0.329811	0	0.00562212	0.00635978
167.9	679	1116.9	833.1	258	1724	1998	3140	18837	116	646	232	27004	22362	49366	1.20758	0.00522627	0.0349228	0.0404732	0.0636065	0.381578	0.0023498	0.0130859	0.00469959
168	680	1117.7	832.3	288	1601	2629	3587	19302	143	467	346	25527	22942	48469	1.11268	0.00594194	0.0330314	0.0542409	0.0740061	0.398234	0.00295034	0.00963502	0.00713858
168.1	681	1118.4	831.6	292	1761	2512	3716	18630	0	519	333	26155	22588	48743	1.15792	0.0059906	0.0361283	0.0515356	0.0762366	0.382209	0	0.0106477	0.00683175
168.2	682	1119.2	830.8	301	2032	2769	3451	19262	284	472	516	25247	25145	50392	1.00406	0.00597317	0.0403239	0.0549492	0.0684831	0.382243	0.00563582	0.00936657	0.0102397
168.3	683	1119.9	830.1	262	1740	3129	3327	16943	119	304	512	25963	24962	50925	1.0401	0.00514482	0.0341679	0.0614433	0.0653314	0.332705	0.00233677	0.00596956	0.010054
168.4	684	1120.6	829.4	278	2196	2341	3371	16224	0	565	484	25273	21104	46377	1.19755	0.00599435	0.0473511	0.0504776	0.0726869	0.349829	0	0.0121828	0.0104362
168.5	685	1121.4	828.6	263	1643	2140	2570	14472	143	687	547	25723	22907	48630	1.12293	0.00540818	0.0337857	0.0440058	0.052848	0.297594	0.00294057	0.0141271	0.0112482
168.6	686	1122.1	827.9	214	1225	1959	2517	14235	265	503	592	27285	22975	50260	1.1876	0.00425786	0.0243733	0.0389773	0.0500796	0.283227	0.00527258	0.010008	0.0117788
168.7	687	1122.8	827.2	233	1771	2129	3017	14212	191	176	479	26645	22380	49025	1.19057	0.00475268	0.0361244	0.0434268	0.06154	0.289893	0.00389597	0.00359001	0.00977053
168.8	688	1123.5	826.5	238	1808	2954	4454	15911	47	430	373	25400	22206	47606	1.14383	0.00499937	0.0379784	0.062051	0.0935596	0.334223	0.000987271	0.00903247	0.00783515
168.9	689	1124.3	825.7	258	1607	2179	3085	16196	42	569	298	27392	23507	50899	1.16527	0.00506886	0.0315723	0.0428103	0.0606102	0.318199	0.000825164	0.011179	0.00585473
169	690	1125	825	313	1722	2424	2850	15294	227	419	376	26084	22243	48327	1.17268	0.00647671	0.0356323	0.0501583	0.0589732	0.316469	0.00469717	0.0086701	0.00778033
169.1	691	1125.7	824.3	274	1952	2278	2730	15405	205	486	517	25926	22207	48133	1.16747	0.00569256	0.0405543	0.0473272	0.0567178	0.320051	0.00425903	0.010097	0.0107411
169.2	692	1126.4	823.6	242	1456	2080	3397	13402	191	338	181	26550	24215	50765	1.09643	0.00476706	0.0286812	0.0409731	0.0669162	0.264001	0.00376243	0.00665813	0.00356545
169.3	693	1127.2	822.8	299	1518	1625	2683	14033	135	307	337	26840	22742	49582	1.1802	0.00603041	0.0306159	0.032774	0.0541124	0.283026	0.00272276	0.00619176	0.00679682
169.4	694	1127.9	822.1	285	1484	3294	5324	15570	0	382	420	25869	24036	49905	1.07626	0.00571085	0.0297365	0.0660054	0.106683	0.311993	0	0.00765454	0.00841599
169.5	695	1128.7	821.3	308	1647	2391	3107	19089	259	335	440	26974	22944	49918	1.17565	0.00617012	0.0329941	0.0478986	0.0622421	0.382407	0.00518851	0.00671101	0.00881446
169.6	696	1129.3	820.7	334	1945	2197	3052	17815	145	456	549	26791	23068	49859	1.16139	0.00669889	0.03901	0.0440643	0.0612126	0.357308	0.0029082	0.00914579	0.0110111
169.7	697	1130.1	819.9	335	1797	2355	2986	18448	210	423	501	27153	22807	49960	1.19056	0.00670536	0.0359688	0.0471377	0.0597678	0.369255	0.00420336	0.00846677	0.010028
169.8	698	1130.8	819.2	359	2120	2443	3893	18379	193	218	501	26836	22583	49419	1.18833	0.00726441	0.0428985	0.0494344	0.0787754	0.371901	0.00390538	0.00441126	0.0101378
169.9	699	1131.5	818.5	351	3002	2094	3749	22394	318	398	394	26814	23218	50032	1.15488	0.00701551	0.0600016	0.0418532	0.074932	0.447594	0.00635593	0.00795491	0.00787496
170	700	1132.2	817.8	374	2967	2116	4794	31027	241	431	424	25440	22076	47516	1.15238	0.00787103	0.0624421	0.0445324	0.100892	0.65298	0.00507198	0.00907063	0.00892331
170.1	701	1132.9	817.1	444	3304	2640	4777	23348	251	430	380	22877	22056	44933	1.03722	0.00988138	0.0735317	0.0587541	0.106314	0.519618	0.00558609	0.0095698	0.00845704
170.2	702	1133.6	816.4	431	2734	3421	5892	23402	205	680	543	23747	21858	45605	1.08642	0.00945072	0.0599496	0.0750137	0.129196	0.513145	0.00449512	0.0149106	0.0119066
170.3	703	1134.3	815.7	391	2427	2650	3842	17903	238	826	273	24249	23545	47794	1.0299	0.00818094	0.0507804	0.0554463	0.0803867	0.374587	0.0049797	0.0172825	0.00571201
170.4	704	1135	815	319	2062	2499	3263	18218	155	617	441	25829	21182	47011	1.21938	0.00678565	0.0438621	0.0531578	0.0694093	0.387526	0.0032971	0.0131246	0.00938078
170.5	705	1135.7	814.3	305	1985	2107	3261	15038	159	616	486	25598	22098	47696	1.15839	0.00639467	0.0416177	0.0441756	0.0683705	0.315288	0.00333361	0.0129151	0.0101895
170.6	706	1136.4	813.6	269	1864	2431	3240	16634	169	655	492	25266	22054	47320	1.14564	0.0056847	0.0393914	0.0513736	0.06847	0.351522	0.00357143	0.0138419	0.0103973
170.7	707	1137.2	812.8	342	2667	3097	3582	17925	203	410	655	23892	23298	47190	1.0255	0.0072473	0.0565162	0.0656283	0.0759059	0.379847	0.00430176	0.00868828	0.0138801
170.8	708	1138	812	360	2469	3854	4729	19491	141	676	335	24665	20309	44974	1.21449	0.00800462	0.0548984	0.085694	0.10515	0.433384	0.00313514	0.0150309	0.00744875
170.9	709	1138.7	811.3	349	2222	2651	3426	17088	225	570	299	26009	20890	46899	1.24505	0.00744152	0.0473784	0.0565257	0.0730506	0.364357	0.00479754	0.0121538	0.0063754
171	710	1139.4	810.6	278	1691	1921	2711	14533	98	666	313	25843	22846	48689	1.13118	0.00570971	0.0347306	0.0394545	0.0556799	0.298486	0.00201277	0.0136787	0.00642856
171.1	711	1140.1	809.9	265	1647	2170	2867	15091	166	490	463	27874	22218	50092	1.25457	0.00529027	0.0328795	0.0433203	0.0572347	0.301266	0.0033139	0.009782	0.00924299
171.2	712	1140.8	809.2	311	1709	1926	2642	14791	9	662	350	26742	22938	49680	1.16584	0.00626006	0.0344002	0.0387681	0.0531804	0.297725	0.000181159	0.0133253	0.00704509
171.3	713	1141.5	808.5	251	1678	1803	2948	15602	237	528	339	25379	22296	47675	1.13828	0.00526481	0.0351966	0.0378186	0.0618353	0.327257	0.00497116	0.011075	0.00711064
171.4	714	1142.2	807.8	307	1612	1852	2948	16663	162	453	388	26021	22624	48645	1.15015	0.00631103	0.033138	0.0380717	0.0606023	0.342543	0.00333025	0.00931237	0.00797615
171.5	715	1142.9	807.1	264	1791	2368	3009	15340	224	492	349	25462	22476	47938	1.13285	0.00550711	0.0373608	0.0493971	0.0627686	0.319997	0.0046727	0.0102633	0.00728024
171.6	716	1143.7	806.3	252	2335	1848	3001	13454	237	481	343	26399	22175	48574	1.19048	0.00518796	0.048071	0.038045	0.061782	0.276979	0.00487915	0.00990242	0.00706139
171.7	717	1144.4	805.6	268	1202	1739	2626	13102	248	400	304	27749	22213	49962	1.24922	0.00536408	0.0240583	0.0348065	0.0525599	0.262239	0.00496377	0.00800608	0.00608462
171.8	718	1145.1	804.9	265	1465	1909	2607	13771	110	385	513	26610	23602	50212	1.12745	0.00527762	0.0291763	0.0380188	0.0519199	0.274257	0.00219071	0.00766749	0.0102167
171.9	719	1145.9	804.1	267	1579	1792	2488	13290	200	726	674	26610	23531	50141	1.13085	0.00532498	0.0314912	0.0357392	0.0496201	0.265053	0.00398875	0.0144792	0.0134421
172	720	1146.6	803.4	286	1421	1921	2780	14357	234	294	450	27051	22896	49947	1.18147	0.00572607	0.0284502	0.0384608	0.055659	0.287445	0.00468497	0.00588624	0.00900955
172.1	721	1147.3	802.7	272	1527	1728	2824	13830	311	350	410	26371	22315	48686	1.18176	0.00558682	0.0313643	0.0354927	0.0580044	0.284065	0.00638787	0.00718892	0.00842131
172.2	722	1148	802	251	1621	1694	2865	13626	164	374	659	26788	22332	49120	1.19953	0.00510993	0.0330008	0.034487	0.0583265	0.277402	0.00333876	0.00761401	0.0134161
172.3	723	1148.8	801.2	267	1719	1994	2889	14541	188	484	545	24805	22713	47518	1.09211	0.00561892	0.0361758	0.041963	0.060798	0.30601	0.0039564	0.0101856	0.0114693
172.4	724	1149.4	800.6	394	2197	2516	3050	17299	147	383	408	23711	22469	46180	1.05528	0.00853183	0.0475747	0.0544825	0.0660459	0.374599	0.0031832	0.00829363	0.00883499
172.5	725	1150.2	799.8	303	1953	2401	3281	16548	285	593	396	25059	21923	46982	1.14305	0.00644928	0.0415691	0.0511047	0.0698353	0.35222	0.00606615	0.0126219	0.00842876
172.6	726	1150.9	799.1	336	2121	2166	3177	15782	111	321	400	24943	23539	48482	1.05965	0.00693041	0.0437482	0.0446764	0.0655295	0.325523	0.00228951	0.00662101	0.00825048
172.7	727	1151.6	798.4	341	2098	2333	3337	15662	224	480	465	25828	21937	47765	1.17737	0.00713912	0.0439234	0.0488433	0.0698629	0.327897	0.00468963	0.0100492	0.00973516
172.8	728	1152.4	797.6	331	2579	2380	4663	18740	363	597	319	25147	22284	47431	1.12848	0.00697856	0.0543737	0.0501782	0.0983112	0.3951	0.00765322	0.0125867	0.00672556
172.9	729	1153.1	796.9	342	2173	2046	4033	18935	284	519	440	25915	21686	47601	1.19501	0.00718472	0.0456503	0.0429823	0.0847251	0.397786	0.00596626	0.0109031	0.0092435
173	730	1153.8	796.2	346	2009	2352	3842	18787	216	399	369	25921	22564	48485	1.14878	0.00713623	0.0414355	0.0485098	0.079241	0.387481	0.00445499	0.00822935	0.0076106
173.1	731	1154.6	795.4	446	2821	4057	5438	19501	220	659	649	24696	21999	46695	1.1226	0.00955134	0.0604133	0.086883	0.116458	0.417625	0.00471143	0.0141129	0.0138987
173.2	732	1155.3	794.7	403	2492	2383	3130	17442	237	582	737	25830	20690	46520	1.24843	0.00866294	0.0535684	0.0512253	0.0672829	0.374936	0.00509458	0.0125107	0.0158426
173.3	733	1156	794	314	2126	2688	3351	18272	76	480	631	23406	21908	45314	1.06838	0.00692943	0.0469171	0.0593194	0.0739507	0.403231	0.00167719	0.0105928	0.0139251
173.4	734	1156.7	793.3	308	2062	2772	3763	18771	62	324	462	25617	22146	47763	1.15673	0.00644851	0.0431715	0.0580366	0.0787848	0.393003	0.00129808	0.00678349	0.00967276
173.5	735	1157.4	792.6	333	2514	2766	3727	17819	226	608	704	25404	21998	47402	1.15483	0.00702502	0.0530357	0.058352	0.0786254	0.375912	0.00476773	0.0128265	0.0148517
173.6	736	1158.2	791.8	360	2272	2956	3763	16581	109	576	433	25530	22611	48141	1.1291	0.00747803	0.0471947	0.061403	0.0781662	0.344426	0.00226418	0.0119649	0.00899441
173.7	737	1158.9	791.1	287	1900	2035	3324	16018	80	587	557	25573	22130	47703	1.15558	0.00601639	0.0398298	0.0426598	0.0696812	0.335786	0.00167704	0.0123053	0.0116764
173.8	738	1159.6	790.4	349	1657	2248	3648	15007	73	501	496	25663	21907	47570	1.17145	0.00733656	0.0348329	0.0472567	0.076687	0.315472	0.00153458	0.0105318	0.0104267
173.9	739	1160.4	789.6	357	1756	2231	3381	16160	0	539	501	25460	21663	47123	1.17528	0.00757592	0.0372642	0.0473442	0.0717484	0.342932	0	0.0114382	0.0106318
174	740	1161.1	788.9	312	1788	2752	3895	14998	371	658	630	25758	22272	48030	1.15652	0.00649594	0.0372267	0.0572975	0.0810951	0.312263	0.00772434	0.0136998	0.0131168
174.1	741	1161.8	788.2	313	1418	2132	3629	13375	116	467	189	26341	23166	49507	1.13705	0.00632234	0.0286424	0.0430646	0.0733028	0.270164	0.0023431	0.00943301	0.00381764
174.2	742	1162.5	787.5	275	1410	2112	2820	14007	206	416	305	26864	22855	49719	1.17541	0.00553108	0.0283594	0.0424787	0.0567188	0.281723	0.00414329	0.00836702	0.00613448
174.3	743	1163.3	786.7	325	1582	2417	3225	14015	81	420	315	26604	28496	55100	0.933605	0.00589837	0.0287114	0.0438657	0.0585299	0.254356	0.00147005	0.0076225	0.00571688
174.4	744	1164	786	367	1863	2209	3393	15248	130	638	381	25376	23338	48714	1.08733	0.00753377	0.0382436	0.0453463	0.0696514	0.313011	0.00266864	0.0130969	0.00782116
174.5	745	1164.7	785.3	355	2702	2497	3362	16011	153	406	483	24922	22056	46978	1.12994	0.00755673	0.0575163	0.0531525	0.0715654	0.340819	0.00325684	0.00864234	0.0102814
174.6	746	1165.4	784.6	349	2384	3428	4433	16367	369	583	320	25604	22066	47670	1.16034	0.00732117	0.0500105	0.0719111	0.0929935	0.34334	0.00774072	0.0122299	0.00671282
174.7	747	1166.2	783.8	302	1847	1961	3259	13731	81	548	335	25853	22853	48706	1.13127	0.00620047	0.0379214	0.040262	0.0669117	0.281916	0.00166304	0.0112512	0.006878
174.8	748	1166.9	783.1	293	1610	2327	3807	14903	44	390	424	25512	22834	48346	1.11728	0.00606048	0.0333016	0.0481322	0.0787449	0.308257	0.000910106	0.00806685	0.00877012
174.9	749	1167.7	782.3	289	1586	1783	3260	13691	14	481	319	27421	22305	49726	1.22937	0.00581185	0.0318948	0.0358565	0.0655593	0.275329	0.000281543	0.00967301	0.00641516
175	750	1168.4	781.6	322	1567	1878	3127	14546	199	417	483	27452	21983	49435	1.24878	0.0065136	0.0316982	0.0379893	0.0632548	0.294245	0.00402549	0.00843532	0.00977041
175.1	751	1169.1	780.9	257	1518	2362	3789	16444	293	630	600	26475	22348	48823	1.18467	0.00526391	0.0310919	0.0483788	0.0776069	0.336808	0.00600127	0.0129038	0.0122893
175.2	752	1169.8	780.2	388	2132	2617	4103	18037	89	455	612	24582	21957	46539	1.11955	0.00833709	0.045811	0.0562324	0.0881626	0.387567	0.00191237	0.00977675	0.0131503
175.3	753	1170.4	779.6	311	2661	2492	4050	16188	0	483	317	24269	23802	48071	1.01962	0.0064696	0.0553556	0.05184	0.0842504	0.336752	0	0.0100476	0.00659441
175.4	754	1171.1	778.9	314	2033	2117	3473	13910	24	468	596	27102	22085	49187	1.22717	0.0063838	0.0413321	0.0430398	0.0706081	0.282798	0.000487934	0.00951471	0.012117
175.5	755	1171.8	778.2	347	2029	2102	3790	15276	186	307	442	26870	22662	49532	1.18569	0.00700557	0.0409634	0.0424372	0.0765162	0.308407	0.00375515	0.00619801	0.00892352
175.6	756	1172.5	777.5	282	2139	2707	3696	16319	113	524	370	25905	22856	48761	1.1334	0.00578331	0.043867	0.0555157	0.0757983	0.334673	0.00231743	0.0107463	0.00758803
175.7	757	1173.2	776.8	348	2204	3353	3478	17558	106	432	501	25031	22388	47419	1.11805	0.00733883	0.0464793	0.0707101	0.0733461	0.370274	0.00223539	0.00911027	0.0105654
175.8	758	1173.8	776.2	308	1653	2292	3715	16677	181	404	333	26280	22086	48366	1.18989	0.00636811	0.0341769	0.0473887	0.0768102	0.344808	0.0037423	0.00835298	0.006885
175.9	759	1174.5	775.5	327	1567	2614	3631	18587	194	434	357	24870	22221	47091	1.11921	0.006944	0.033276	0.0555095	0.077106	0.394704	0.00411968	0.0092162	0.00758107
176	760	1175.2	774.8	303	1892	2248	3769	15450	217	534	615	24938	20305	45243	1.22817	0.00669717	0.0418186	0.0496872	0.0833057	0.341489	0.00479632	0.0118029	0.0135933
176.1	761	1175.9	774.1	257	1420	2260	3117	16468	198	552	705	25927	21010	46937	1.23403	0.00547542	0.0302533	0.0481496	0.0664082	0.350853	0.00421842	0.0117604	0.0150201
176.2	762	1176.5	773.5	324	1921	2455	3859	18478	162	630	470	24597	21712	46309	1.13288	0.00699648	0.0414822	0.0530135	0.0833315	0.399015	0.00349824	0.0136043	0.0101492
176.3	763	1177.2	772.8	239	1638	2383	4015	17400	392	473	801	25728	21402	47130	1.20213	0.00507108	0.0347549	0.0505623	0.0851899	0.369192	0.00831742	0.0100361	0.0169955
176.4	764	1177.9	772.1	276	1975	2335	3517	18633	231	513	500	25709	22995	48704	1.11803	0.00566689	0.0405511	0.0479427	0.0722117	0.382576	0.00474294	0.010533	0.0102661
176.5	765	1178.6	771.4	307	1680	1849	3139	15528	189	281	465	24908	23902	48810	1.04209	0.00628969	0.0344192	0.0378816	0.0643106	0.318132	0.00387216	0.00575702	0.00952674
176.6	766	1179.3	770.7	231	1708	1949	3302	13816	127	536	592	25158	22026	47184	1.1422	0.00489573	0.0361987	0.0413064	0.0699813	0.292811	0.00269159	0.0113598	0.0125466
176.7	767	1180	770	237	1700	1980	3078	13000	283	373	449	25471	22256	47727	1.14446	0.00496574	0.0356193	0.041486	0.0644918	0.272383	0.00592956	0.00781528	0.00940767
176.8	768	1180.7	769.3	248	1537	1917	3012	13480	11	313	373	26277	22959	49236	1.14452	0.00503696	0.031217	0.0389349	0.0611748	0.273783	0.000223414	0.00635714	0.00757576
176.9	769	1181.3	768.7	236	1855	1673	2888	14244	55	481	417	26056	22584	48640	1.15374	0.00485197	0.0381373	0.0343956	0.059375	0.292845	0.00113076	0.00988898	0.00857319
177	770	1182	768	284	2262	2121	3351	15127	91	335	491	25353	23041	48394	1.10034	0.0058685	0.0467413	0.0438277	0.0692441	0.31258	0.0018804	0.00692235	0.0101459
177.1	771	1182.7	767.3	226	1622	2648	3561	18522	78	410	493	25930	21857	47787	1.18635	0.00472932	0.0339423	0.0554126	0.0745182	0.387595	0.00163224	0.00857974	0.0103166
177.2	772	1183.4	766.6	331	1527	2580	3320	19245	92	595	632	26007	22010	48017	1.1816	0.00689339	0.0318012	0.053731	0.0691422	0.400796	0.00191599	0.0123914	0.013162
177.3	773	1184	766	331	1705	2306	3555	21776	59	693	540	25531	21742	47273	1.17427	0.00700188	0.0360671	0.0487805	0.0752015	0.460643	0.00124807	0.0146595	0.011423
177.4	774	1184.7	765.3	261	1679	2568	3539	22365	440	595	286	25117	22609	47726	1.11093	0.00546872	0.03518	0.0538071	0.0741525	0.468612	0.00921929	0.012467	0.00599254
177.5	775	1185.4	764.6	290	2155	2965	3544	20678	251	499	628	23538	22780	46318	1.03327	0.00626106	0.0465262	0.064014	0.0765145	0.446436	0.00541906	0.0107733	0.0135584
177.6	776	1186.1	763.9	350	2170	2799	4791	20035	21	616	749	24149	22201	46350	1.08774	0.00755124	0.0468177	0.0603883	0.103366	0.432255	0.000453074	0.0132902	0.0161597
177.7	777	1186.7	763.3	354	2657	2465	4008	19938	277	564	456	24817	21640	46457	1.14681	0.00761995	0.0571927	0.0530598	0.0862733	0.429171	0.0059625	0.0121403	0.00981553
177.8	778	1187.5	762.5	327	2221	2882	3643	17066	239	460	263	26575	24192	50767	1.0985	0.00644119	0.0437489	0.0567692	0.0717592	0.336163	0.00470778	0.009061	0.00518053
177.9	779	1188	762	391	2092	5218	4434	20162	293	354	577	25089	21520	46609	1.16585	0.00838894	0.044884	0.111953	0.0951318	0.432577	0.00628634	0.0075951	0.0123796
178	780	1188.7	761.3	367	2257	2659	4187	18020	0	409	601	25884	22654	48538	1.14258	0.00756109	0.0464996	0.0547818	0.0862623	0.371256	0	0.00842639	0.0123821
178.1	781	1189.3	760.7	308	1826	2343	3697	17807	229	589	698	26712	23064	49776	1.15817	0.00618772	0.0366843	0.0470709	0.0742727	0.357743	0.00460061	0.011833	0.0140228
178.2	782	1190	760	325	1763	2353	3875	15778	208	402	399	25385	23521	48906	1.07925	0.0066454	0.0360487	0.0481127	0.0792336	0.322619	0.00425306	0.00821985	0.00815851
178.3	783	1190.7	759.3	300	1563	2185	3397	16747	156	421	501	25321	22033	47354	1.14923	0.00633526	0.0330067	0.0461418	0.0717363	0.353655	0.00329434	0.00889048	0.0105799
178.4	784	1191.4	758.6	325	1864	1949	3065	14782	298	574	309	25286	21902	47188	1.15451	0.00688734	0.0395016	0.0413029	0.064953	0.313258	0.00631516	0.0121641	0.00654827
178.5	785	1192.1	757.9	348	1740	2135	3066	14315	198	398	393	26810	21983	48793	1.21958	0.00713217	0.0356609	0.0437563	0.0628369	0.293382	0.00405796	0.00815691	0.00805443
178.6	786	1192.7	757.3	338	1771	2317	4060	17607	270	528	541	25978	21943	47921	1.18389	0.00705328	0.0369567	0.0483504	0.0847228	0.367417	0.00563427	0.0110181	0.0112894
178.7	787	1193.4	756.6	347	1803	2516	3389	16220	270	491	589	25065	23520	48585	1.06569	0.00714212	0.0371102	0.0517855	0.069754	0.333848	0.00555727	0.010106	0.0121231
178.8	788	1194	756	370	1695	2218	3439	17109	191	472	471	26030	22546	48576	1.15453	0.00761693	0.0348938	0.0456604	0.0707963	0.352211	0.00393198	0.00971673	0.00969615
178.9	789	1194.6	755.4	389	1991	2255	3598	15580	223	553	876	25420	23672	49092	1.07384	0.0079239	0.0405565	0.0459342	0.073291	0.317363	0.00454249	0.0112646	0.017844
179	790	1195.3	754.7	402	1961	2289	3695	16168	244	468	892	25620	23124	48744	1.10794	0.00824717	0.0402306	0.0469596	0.0758042	0.331692	0.00500574	0.00960118	0.0182997
179.1	791	1196	754	406	1808	2530	3990	15344	149	609	777	26110	22496	48606	1.16065	0.00835288	0.0371971	0.0520512	0.0820886	0.315681	0.00306547	0.0125293	0.0159857
179.2	792	1196.7	753.3	425	1963	3788	4358	15834	305	564	841	25206	20686	45892	1.21851	0.00926087	0.0427743	0.0825416	0.0949621	0.345027	0.00664604	0.0122897	0.0183256
179.3	793	1197.4	752.6	422	2954	2395	3784	16688	262	625	774	24280	22546	46826	1.07691	0.00901209	0.0630846	0.0511468	0.0808098	0.356383	0.00559518	0.0133473	0.0165293
179.4	794	1198	752	352	2081	2323	4038	18374	422	676	623	24774	22690	47464	1.09185	0.00741615	0.0438438	0.0489424	0.085075	0.387114	0.00889095	0.0142424	0.0131257
179.5	795	1198.7	751.3	414	1983	2425	4229	17354	200	580	652	25205	22176	47381	1.13659	0.00873768	0.0418522	0.0511809	0.0892552	0.366265	0.0042211	0.0122412	0.0137608
179.6	796	1199.4	750.6	415	2086	2221	3776	17707	450	687	874	24871	22393	47264	1.11066	0.00878047	0.0441351	0.0469914	0.0798917	0.37464	0.00952099	0.0145354	0.0184919
179.7	797	1200	750	403	2317	2264	4453	17183	292	610	918	24523	21614	46137	1.13459	0.00873485	0.05022	0.0490712	0.0965169	0.372434	0.00632898	0.0132215	0.0198973
179.8	798	1200.6	749.4	476	2231	2098	4140	17913	319	709	781	24268	21680	45948	1.11937	0.0103595	0.0485549	0.0456603	0.0901019	0.389854	0.00694263	0.0154305	0.0169975
179.9	799	1201.3	748.7	486	2788	2254	4242	20399	153	639	787	23273	22135	45408	1.05141	0.010703	0.0613989	0.0496388	0.0934197	0.449238	0.00336945	0.0140724	0.0173317
180	800	1202	748	420	2585	2384	4165	16892	280	585	781	23636	21902	45538	1.07917	0.00922307	0.0567658	0.0523519	0.0914621	0.370943	0.00614871	0.0128464	0.0171505
180.1	801	1202.7	747.3	338	2807	2063	3538	18356	267	996	598	21733	19970	41703	1.08828	0.00810493	0.0673093	0.0494689	0.084838	0.44016	0.00640242	0.0238832	0.0143395
180.2	802	1203.3	746.7	339	2031	2147	3588	17014	276	826	536	23038	20359	43397	1.13159	0.0078116	0.0468005	0.0494735	0.0826785	0.392055	0.00635989	0.0190336	0.0123511
180.3	803	1204.1	745.9	437	2540	2287	4365	23238	360	516	866	22889	20570	43459	1.11274	0.0100555	0.0584459	0.0526243	0.100439	0.534711	0.00828367	0.0118733	0.0199268
180.4	804	1204.8	745.2	471	3042	2378	4620	21169	394	507	506	22192	20181	42373	1.09965	0.0111156	0.071791	0.0561206	0.109032	0.499587	0.00929837	0.0119652	0.0119416
180.5	805	1205.5	744.5	506	3066	2890	4381	17452	387	451	746	23399	22151	45550	1.05634	0.0111087	0.0673106	0.0634468	0.09618	0.383139	0.00849616	0.00990121	0.0163776
180.6	806	1206.2	743.8	591	2745	2994	4561	19823	509	499	720	22326	21782	44108	1.02497	0.0133989	0.0622336	0.0678788	0.103405	0.44942	0.0115399	0.0113131	0.0163236
180.7	807	1206.9	743.1	588	2873	3366	6256	20963	362	694	711	22515	22244	44759	1.01218	0.013137	0.0641882	0.0752028	0.139771	0.468353	0.00808776	0.0155053	0.0158851
180.8	808	1207.6	742.4	618	3598	3438	4760	20433	338	813	894	22662	21761	44423	1.0414	0.0139117	0.0809941	0.0773923	0.107152	0.459964	0.00760867	0.0183013	0.0201247
180.9	809	1208.3	741.7	582	3505	3557	5121	21964	288	781	576	22273	24076	46349	0.925112	0.0125569	0.0756219	0.0767438	0.110488	0.473883	0.00621373	0.0168504	0.0124275
181	810	1209	741	626	3057	2958	5285	22254	207	629	662	23454	21260	44714	1.1032	0.0140001	0.0683678	0.0661538	0.118196	0.497696	0.00462942	0.0140672	0.0148052
181.1	811	1209.7	740.3	612	2608	3176	5274	19335	316	549	720	24025	22712	46737	1.05781	0.0130946	0.0558016	0.0679547	0.112844	0.413698	0.00676124	0.0117466	0.0154054
181.2	812	1210.4	739.6	504	2468	3731	4870	18118	260	671	643	24623	22499	47122	1.0944	0.0106956	0.0523747	0.0791775	0.103349	0.384491	0.00551759	0.0142396	0.0136454
181.3	813	1211.1	738.9	498	2194	2601	4445	17884	155	562	390	24755	23084	47839	1.07239	0.0104099	0.0458622	0.0543699	0.0929158	0.373837	0.00324003	0.0117477	0.00815234
181.4	814	1211.8	738.2	370	2361	2351	3955	18059	267	414	481	26283	22543	48826	1.16591	0.00757793	0.0483554	0.0481506	0.0810019	0.369864	0.0054684	0.00847909	0.00985131
181.5	815	1212.5	737.5	323	1974	1952	3484	21982	333	339	557	25073	22037	47110	1.13777	0.00685629	0.0419019	0.0414349	0.0739546	0.46661	0.00706856	0.00719592	0.0118234
181.6	816	1213.2	736.8	362	2230	1911	3415	16725	271	650	246	25255	22128	47383	1.14131	0.00763987	0.0470633	0.0403309	0.0720723	0.352975	0.00571935	0.013718	0.00519174
181.7	817	1213.9	736.1	375	2280	2000	3840	15791	462	649	803	24690	22506	47196	1.09704	0.00794559	0.0483092	0.0423765	0.0813628	0.334583	0.00978897	0.0137512	0.0170142
181.8	818	1214.6	735.4	401	1959	1925	3697	14947	533	690	889	25014	21991	47005	1.13747	0.00853101	0.0416764	0.0409531	0.0786512	0.317987	0.0113392	0.0146793	0.0189129
181.9	819	1215.4	734.6	401	2264	2160	4002	16437	278	776	420	24846	22284	47130	1.11497	0.00850838	0.0480373	0.0458307	0.0849141	0.348759	0.00589858	0.0164651	0.00891152
182	820	1216.1	733.9	426	2306	2813	4435	17510	365	652	969	22285	21019	43304	1.06023	0.00983743	0.0532514	0.0649594	0.102415	0.404351	0.00842878	0.0150563	0.0223767
182.1	821	1216.8	733.2	464	2502	2411	4013	17900	285	557	564	23749	21843	45592	1.08726	0.0101772	0.054878	0.0528821	0.0880198	0.392613	0.0062511	0.0122171	0.0123706
182.2	822	1217.5	732.5	484	2501	2459	3683	16174	287	471	468	23958	23603	47561	1.01504	0.0101764	0.0525851	0.051702	0.0774374	0.340069	0.00603436	0.00990307	0.00983999
182.3	823	1218.2	731.8	414	2038	2319	3562	14684	272	663	424	25047	22056	47103	1.13561	0.00878925	0.0432669	0.0492325	0.0756215	0.311742	0.00577458	0.0140755	0.00900155
182.4	824	1218.9	731.1	489	2785	2886	4546	16968	346	541	723	22741	22728	45469	1.00057	0.0107546	0.0612505	0.0634718	0.0999802	0.373177	0.00760958	0.0118982	0.0159009
182.5	825	1219.6	730.4	514	2183	2431	4074	16931	323	674	378	23985	22550	46535	1.06364	0.0110454	0.0469109	0.0522402	0.087547	0.363834	0.00694101	0.0144837	0.00812292
182.6	826	1220.3	729.7	457	2079	2357	3461	15123	213	427	188	24985	22048	47033	1.13321	0.00971658	0.044203	0.0501137	0.0735866	0.32154	0.00452874	0.00907873	0.00399719
182.7	827	1221	729	491	3078	2359	4458	15890	252	719	502	24077	21409	45486	1.12462	0.0107945	0.0676692	0.0518621	0.0980082	0.349338	0.00554017	0.0158071	0.0110364
182.8	828	1221.7	728.3	561	2595	2544	4033	16279	244	567	369	24362	21762	46124	1.11947	0.0121629	0.0562614	0.0551557	0.0874382	0.35294	0.00529009	0.0122929	0.00800017
182.9	829	1222.4	727.6	552	2582	2287	3976	16905	226	653	499	24353	20869	45222	1.16695	0.0122064	0.0570961	0.0505727	0.0879218	0.373822	0.00499757	0.0144399	0.0110345
183	830	1223.1	726.9	579	2718	2834	4613	17307	83	444	576	24331	21301	45632	1.14225	0.0126885	0.0595635	0.0621055	0.101091	0.379273	0.0018189	0.00973001	0.0126227
183.1	831	1223.9	726.1	613	2939	2447	4634	17951	106	421	546	22810	22834	45644	0.998949	0.01343	0.0643896	0.0536106	0.101525	0.393283	0.00232232	0.00922356	0.0119621
183.2	832	1224.5	725.5	507	5649	2449	6552	17852	106	541	613	22305	21140	43445	1.05511	0.0116699	0.130026	0.0563701	0.150811	0.41091	0.00243987	0.0124525	0.0141098
183.3	833	1225.2	724.8	531	2643	2531	4462	17491	240	588	179	23871	22212	46083	1.07469	0.0115227	0.057353	0.0549226	0.0968253	0.379554	0.00520799	0.0127596	0.0038843
183.4	834	1226	724	429	2490	2892	4130	17471	95	512	233	24268	21076	45344	1.15145	0.00946101	0.0549135	0.0637791	0.0910815	0.385299	0.0020951	0.0112915	0.0051385
183.5	835	1226.7	723.3	425	2009	2208	3861	16241	196	588	524	25704	21902	47606	1.17359	0.00892745	0.0422006	0.0463807	0.0811032	0.341154	0.00411713	0.0123514	0.011007
183.6	836	1227.4	722.6	353	1659	2211	3101	15969	225	532	319	26451	22079	48530	1.19802	0.00727385	0.034185	0.0455594	0.0638986	0.329054	0.00463631	0.0109623	0.00657325
183.7	837	1228.1	721.9	333	1515	2508	3090	16473	229	646	291	25625	22902	48527	1.1189	0.00686216	0.0312197	0.0516826	0.0636759	0.339461	0.00471902	0.0133122	0.00599666
183.8	838	1228.7	721.3	288	1525	2380	2903	15586	215	483	514	25523	21406	46929	1.19233	0.00613693	0.0324959	0.0507149	0.0618594	0.332119	0.00458139	0.0102921	0.0109527
183.9	839	1229.5	720.5	309	1466	2015	3131	14361	64	497	481	25977	21612	47589	1.20197	0.0064931	0.0308054	0.0423417	0.0657925	0.301771	0.00134485	0.0104436	0.0101074
184	840	1230.2	719.8	337	1727	2143	2966	15299	211	439	365	25560	22255	47815	1.14851	0.007048	0.0361184	0.0448186	0.0620307	0.319962	0.00441284	0.00918122	0.00763359
184.1	841	1230.9	719.1	284	1531	1893	2945	15262	0	435	332	26273	21055	47328	1.24783	0.00600068	0.0323487	0.0399975	0.0622253	0.322473	0	0.00919118	0.00701487
184.2	842	1231.6	718.4	270	1686	2319	3276	15261	163	499	602	26464	22277	48741	1.18795	0.00553948	0.034591	0.047578	0.0672124	0.313104	0.00334421	0.0102378	0.012351
184.3	843	1232.3	717.7	291	1779	2221	3319	15553	172	409	532	25937	22344	48281	1.1608	0.00602722	0.0368468	0.0460015	0.0687434	0.322135	0.00356248	0.00847124	0.0110188
184.4	844	1233	717	243	1245	2051	2493	14254	17	432	550	24330	23004	47334	1.05764	0.00513373	0.0263024	0.0433304	0.0526683	0.301137	0.00035915	0.00912663	0.0116196
184.5	845	1233.7	716.3	291	1378	1891	2820	15069	263	236	414	24925	20912	45837	1.1919	0.00634858	0.030063	0.0412549	0.0615224	0.328752	0.00573772	0.00514868	0.009032
184.6	846	1234.4	715.6	229	1157	1681	2542	13511	0	308	310	24470	21755	46225	1.1248	0.00495403	0.0250297	0.0363656	0.0549919	0.292288	0	0.00666306	0.00670633
184.7	847	1235.1	714.9	288	1362	1906	2707	16083	130	527	356	26010	21555	47565	1.20668	0.00605487	0.0286345	0.0400715	0.0569116	0.338127	0.0027331	0.0110796	0.00748449
184.8	848	1235.8	714.2	281	1795	2177	3194	15826	179	648	266	24963	22033	46996	1.13298	0.00597923	0.0381947	0.0463231	0.0679632	0.336752	0.00380883	0.0137884	0.00566006
184.9	849	1236.5	713.5	234	1403	2110	2555	16329	349	437	523	24960	23605	48565	1.0574	0.00481828	0.0288891	0.0434469	0.0526099	0.33623	0.00718625	0.00899825	0.0107691
185	850	1237.2	712.8	212	1228	1763	2303	14027	153	492	408	26527	23633	50160	1.12246	0.00422648	0.0244817	0.0351475	0.0459131	0.279645	0.00305024	0.00980861	0.00813397
185.1	851	1237.9	712.1	158	1017	1559	2302	13736	99	408	277	26510	23724	50234	1.11743	0.00314528	0.0202453	0.0310348	0.0458255	0.27344	0.00197078	0.00812199	0.00551419
185.2	852	1238.6	711.4	315	1614	1724	2767	14026	150	735	483	25444	22804	48248	1.11577	0.00652877	0.0334522	0.0357321	0.0573495	0.290706	0.00310894	0.0152338	0.0100108
185.3	853	1239.3	710.7	288	1852	1832	3339	15104	257	554	406	25076	22979	48055	1.09126	0.00599313	0.0385392	0.038123	0.0694829	0.314307	0.00534804	0.0115285	0.00844865
185.4	854	1239.9	710.1	223	1255	1651	2477	14389	130	519	264	26770	22656	49426	1.18159	0.0045118	0.0253915	0.0334035	0.0501153	0.291122	0.00263019	0.0105005	0.00534132
185.5	855	1240.6	709.4	229	852	1580	1719	12932	0	320	349	27404	23450	50854	1.16861	0.00450309	0.0167538	0.0310693	0.0338027	0.254297	0	0.00629252	0.00686278
185.6	856	1241.3	708.7	162	851	1504	1823	13181	60	219	231	27363	24135	51498	1.13375	0.00314575	0.0165249	0.029205	0.0353994	0.255952	0.00116509	0.00425259	0.00448561
185.7	857	1241.9	708.1	161	874	1432	1822	12240	29	327	261	28896	21966	50862	1.31549	0.00316543	0.0171838	0.0281546	0.0358224	0.240651	0.00057017	0.00642916	0.00513153
185.8	858	1242.6	707.4	192	734	1615	1909	12270	223	218	294	28614	22769	51383	1.25671	0.00373664	0.0142849	0.0314306	0.0371524	0.238795	0.00433996	0.00424265	0.00572174
185.9	859	1243.3	706.7	194	896	1807	2057	12476	250	425	89	27560	22899	50459	1.20355	0.00384471	0.017757	0.0358113	0.0407658	0.24725	0.00495452	0.00842268	0.00176381
186	860	1244	706	152	935	1580	2001	12593	114	252	176	28296	22900	51196	1.23563	0.00296898	0.0182631	0.0308618	0.0390851	0.245976	0.00222674	0.00492226	0.00343777
186.1	861	1244.7	705.3	172	800	1722	1955	12909	49	452	376	27775	23127	50902	1.20098	0.00337904	0.0157165	0.0338297	0.0384071	0.253605	0.000962634	0.00887981	0.00738674
186.2	862	1245.4	704.6	217	1020	1568	1942	12559	202	96	315	27577	23413	50990	1.17785	0.00425574	0.0200039	0.0307511	0.0380859	0.246303	0.00396156	0.00188272	0.00617768
186.3	863	1246	704	198	1023	1608	1920	13273	88	217	168	29473	22825	52298	1.29126	0.003786	0.019561	0.0307469	0.0367127	0.253796	0.00168266	0.0041493	0.00321236
186.4	864	1246.7	703.3	202	946	1643	1805	12945	0	513	360	29360	23460	52820	1.25149	0.00382431	0.0179099	0.0311056	0.0341727	0.245078	0	0.00971223	0.0068156
186.5	865	1247.4	702.6	140	890	1467	2159	12234	0	496	241	30137	23067	53204	1.3065	0.00263138	0.0167281	0.0275731	0.0405797	0.229945	0	0.00932261	0.00452973
186.6	866	1248.1	701.9	161	733	1399	1622	12107	0	451	117	28822	21918	50740	1.31499	0.00317304	0.0144462	0.0275719	0.0319669	0.238609	0	0.00888845	0.00230587
186.7	867	1248.8	701.2	192	833	1243	1812	12160	145	461	387	26835	21763	48598	1.23306	0.00395078	0.0171406	0.0255772	0.0372855	0.250216	0.00298366	0.00948599	0.00796329
186.8	868	1249.4	700.6	248	1010	1458	1937	12734	175	239	614	26851	21612	48463	1.24241	0.00511731	0.0208406	0.0300848	0.0399686	0.262757	0.003611	0.0049316	0.0126695
186.9	869	1250.1	699.9	249	1258	1518	2142	12750	41	211	376	26317	21616	47933	1.21748	0.00519475	0.026245	0.0316692	0.0446874	0.265996	0.000855361	0.00440198	0.00784428
187	870	1250.8	699.2	237	1079	1749	2149	16680	207	284	402	25201	21793	46994	1.15638	0.0050432	0.0229604	0.0372175	0.0457292	0.354939	0.00440482	0.00604332	0.00855428
187.1	871	1251.5	698.5	251	1183	1844	1934	13759	151	403	334	26887	23009	49896	1.16854	0.00503046	0.0237093	0.0369569	0.0387606	0.275754	0.00302629	0.0080768	0.00669392
187.2	872	1252.1	697.9	299	1205	1449	2317	14041	139	504	292	28248	22546	50794	1.25291	0.00588652	0.0237233	0.028527	0.0456156	0.27643	0.00273654	0.00992243	0.00574871
187.3	873	1252.8	697.2	239	1210	1609	2594	14965	339	328	351	26806	22272	49078	1.20357	0.0048698	0.0246546	0.0327845	0.0528546	0.304923	0.00690737	0.00668324	0.00715188
187.4	874	1253.5	696.5	312	1429	1905	2944	16027	185	324	232	25294	22227	47521	1.13799	0.00656552	0.0300709	0.0400875	0.0619516	0.337261	0.00389302	0.00681804	0.00488205
187.5	875	1254.1	695.9	348	1768	1937	2688	16500	188	286	408	25153	21327	46480	1.1794	0.00748709	0.0380379	0.0416738	0.0578313	0.354991	0.00404475	0.00615318	0.00877797
187.6	876	1254.8	695.2	421	1532	1807	2526	15337	258	273	363	23632	21198	44830	1.11482	0.00939103	0.0341735	0.0403078	0.0563462	0.342115	0.00575507	0.00608967	0.00809726
187.7	877	1255.5	694.5	351	1391	1630	2709	15715	313	594	447	25270	21113	46383	1.19689	0.00756743	0.0299894	0.0351422	0.058405	0.338809	0.00674816	0.0128064	0.00963715
187.8	878	1256.1	693.9	412	1513	1845	2857	14388	0	332	635	24822	20727	45549	1.19757	0.0090452	0.033217	0.0405058	0.0627237	0.31588	0	0.00728885	0.013941
187.9	879	1256.8	693.2	513	1616	1954	3703	13597	145	282	420	22452	22083	44535	1.01671	0.011519	0.0362861	0.0438756	0.0831481	0.30531	0.00325587	0.0063321	0.00943078
188	880	1257.5	692.5	411	1598	1849	3026	13837	170	472	631	21907	19093	41000	1.14738	0.0100244	0.0389756	0.0450976	0.0738049	0.337488	0.00414634	0.0115122	0.0153902
188.1	881	1258.1	691.9	375	1887	2157	3070	16808	188	344	482	23127	20983	44110	1.10218	0.00850147	0.0427794	0.0489005	0.0695987	0.381047	0.00426207	0.00779869	0.0109272
188.2	882	1258.8	691.2	350	1974	1972	3520	14907	179	520	308	23145	21208	44353	1.09133	0.00789124	0.0445066	0.0444615	0.0793633	0.336099	0.0040358	0.0117241	0.00694429
188.3	883	1259.5	690.5	428	1762	1837	3180	14222	101	467	765	22996	19976	42972	1.15118	0.00995997	0.0410034	0.0427488	0.0740017	0.33096	0.00235037	0.0108675	0.0178023
188.4	884	1260.2	689.8	354	1430	1520	2328	12010	82	675	676	22338	19090	41428	1.17014	0.00854495	0.0345177	0.0366902	0.0561939	0.289901	0.00197934	0.0162933	0.0163175
188.5	885	1260.9	689.1	297	1314	1645	2584	12818	179	415	536	23277	20439	43716	1.13885	0.00679385	0.0300576	0.0376292	0.0591088	0.293211	0.00409461	0.00949309	0.012261
188.6	886	1261.5	688.5	272	1347	2044	2683	14253	57	466	290	24576	21193	45769	1.15963	0.00594289	0.0294304	0.044659	0.0586205	0.311412	0.00124538	0.0101816	0.00633617
188.7	887	1262.2	687.8	223	1312	1426	2309	12133	17	266	412	24771	21129	45900	1.17237	0.00485839	0.0285839	0.0310675	0.050305	0.264336	0.00037037	0.00579521	0.00897603
188.8	888	1262.8	687.2	180	1156	1423	2155	11891	202	318	395	25334	20744	46078	1.22127	0.00390642	0.0250879	0.0308824	0.0467685	0.258062	0.00438387	0.00690134	0.00857242
188.9	889	1263.5	686.5	180	1246	1272	2011	12639	91	446	379	24257	25878	50135	0.93736	0.00359031	0.0248529	0.0253715	0.0401117	0.252099	0.0018151	0.00889598	0.00755959
189	890	1264.1	685.9	186	1193	1415	2250	13020	160	330	371	25388	20820	46208	1.2194	0.00402528	0.025818	0.0306224	0.0486929	0.281769	0.0034626	0.00714162	0.00802891
189.1	891	1264.8	685.2	191	1545	1557	2505	12675	220	302	506	23967	21589	45556	1.11015	0.00419264	0.0339143	0.0341777	0.0549873	0.278229	0.00482922	0.0066292	0.0111072
189.2	892	1265.4	684.6	185	1189	1522	2431	12547	109	574	195	25334	20872	46206	1.21378	0.00400381	0.0257326	0.0329394	0.0526122	0.271545	0.002359	0.0124226	0.00422023
189.3	893	1266.1	683.9	211	2034	1514	2586	12208	196	471	318	24699	20700	45399	1.19319	0.00464768	0.0448027	0.0333488	0.0569616	0.268905	0.00431728	0.0103747	0.00700456
189.4	894	1266.8	683.2	237	1874	1695	2678	14764	109	458	505	24635	20510	45145	1.20112	0.00524975	0.0415107	0.0375457	0.05932	0.327035	0.00241444	0.0101451	0.0111862
189.5	895	1267.5	682.5	319	1729	2157	3463	15810	165	523	490	23867	21182	45049	1.12676	0.00708118	0.0383804	0.0478812	0.0768719	0.350951	0.00366268	0.0116096	0.010877
189.6	896	1268.2	681.8	301	1386	2111	2988	15147	29	461	472	24243	20880	45123	1.16106	0.00667066	0.030716	0.0467832	0.066219	0.335682	0.000642688	0.0102165	0.0104603
189.7	897	1268.8	681.2	260	1256	1673	2641	13816	21	460	560	24828	20795	45623	1.19394	0.00569888	0.02753	0.0366701	0.0578875	0.30283	0.000460294	0.0100826	0.0122745
189.8	898	1269.5	680.5	242	1431	1749	2980	14689	216	451	485	24143	21681	45824	1.11356	0.00528108	0.0312282	0.0381678	0.0650314	0.320553	0.00471369	0.009842	0.010584
189.9	899	1270.2	679.8	264	1362	1734	2628	14092	143	238	452	25136	20330	45466	1.2364	0.00580654	0.0299565	0.0381384	0.0578014	0.309946	0.00314521	0.00523468	0.00994149
190	900	1270.8	679.2	238	1396	1630	2481	14619	39	252	434	25262	22028	47290	1.14681	0.00503278	0.02952	0.0344682	0.0524635	0.309135	0.000824699	0.00532882	0.00917742
190.1	901	1271.6	678.4	264	1246	1784	2679	12817	198	434	368	24308	21218	45526	1.14563	0.00579888	0.027369	0.0391864	0.0588455	0.281531	0.00434916	0.00953301	0.00808329
190.2	902	1272.2	677.8	237	1396	1962	2725	13646	189	340	533	24713	21006	45719	1.17647	0.00518384	0.0305344	0.0429143	0.0596032	0.298475	0.00413395	0.00743673	0.0116582
190.3	903	1273	677	213	1087	1817	2183	13823	92	456	429	24949	21471	46420	1.16199	0.00458854	0.0234166	0.0391426	0.0470271	0.297781	0.0019819	0.00982335	0.00924171
190.4	904	1273.7	676.3	164	891	1124	1650	11183	160	421	506	24234	20603	44837	1.17624	0.00365769	0.019872	0.0250686	0.0368	0.249415	0.00356848	0.00938957	0.0112853
190.5	905	1274.4	675.6	149	846	1648	2028	12323	0	660	352	21969	20300	42269	1.08222	0.00352504	0.0200147	0.0389884	0.0479784	0.291538	0	0.0156143	0.00832762
190.6	906	1275.1	674.9	203	1114	1538	2066	12260	45	214	355	25114	20031	45145	1.25376	0.00449662	0.024676	0.034068	0.0457637	0.271569	0.000996788	0.00474028	0.00786355
190.7	907	1275.8	674.2	268	1617	1928	2825	13569	176	569	275	24520	20070	44590	1.22172	0.00601032	0.0362637	0.0432384	0.063355	0.304306	0.00394707	0.0127607	0.0061673
190.8	908	1276.5	673.5	234	1277	1710	2248	13448	115	438	336	23624	20940	44564	1.12818	0.00525088	0.0286554	0.0383718	0.0504443	0.301768	0.00258056	0.00982856	0.00753972
190.9	909	1277.2	672.8	260	1183	1741	2073	12044	178	253	321	24419	20437	44856	1.19484	0.00579633	0.0263733	0.0388131	0.0462146	0.268504	0.00396825	0.00564027	0.00715623
191	910	1277.9	672.1	248	1378	2037	2194	12236	0	126	297	24173	21632	45805	1.11746	0.00541426	0.0300841	0.0444711	0.0478987	0.267132	0	0.00275079	0.00648401
191.1	911	1278.6	671.4	210	1084	1967	2126	12195	217	401	303	26653	21021	47674	1.26792	0.00440492	0.0227378	0.0412594	0.0445945	0.2558	0.00455175	0.00841129	0.00635567
191.2	912	1279.3	670.7	250	1208	1848	2083	12488	0	461	197	25395	22195	47590	1.14418	0.0052532	0.0253835	0.0388317	0.0437697	0.262408	0	0.00968691	0.00413953
191.3	913	1280	670	185	914	2002	1868	11540	52	342	332	26193	21636	47829	1.21062	0.00386795	0.0191097	0.0418575	0.0390558	0.241276	0.00108721	0.00715047	0.0069414
191.4	914	1280.7	669.3	179	963	1728	1990	11305	0	240	273	25930	21548	47478	1.20336	0.00377017	0.0202831	0.0363958	0.0419141	0.23811	0	0.00505497	0.00575003
191.5	915	1281.4	668.6	198	755	1489	2013	10604	57	425	130	26871	21192	48063	1.26798	0.00411959	0.0157085	0.0309802	0.0418825	0.220627	0.00118594	0.00884256	0.00270478
191.6	916	1282.1	667.9	155	532	1463	1472	10255	60	276	66	25642	21752	47394	1.17883	0.00327046	0.011225	0.0308689	0.0310588	0.216378	0.00126598	0.00582352	0.00139258
191.7	917	1282.8	667.2	170	737	1321	1578	9340	219	239	36	27938	20988	48926	1.33114	0.00347464	0.0150636	0.027	0.0322528	0.190901	0.00447615	0.00488493	0.000735805
191.8	918	1283.5	666.5	136	678	1476	1412	9705	0	270	81	26519	21940	48459	1.20871	0.0028065	0.0139912	0.0304587	0.029138	0.200272	0	0.00557172	0.00167152
191.9	919	1284.2	665.8	184	850	1469	1809	10338	133	229	0	26405	21274	47679	1.24119	0.00385914	0.0178276	0.0308102	0.0379412	0.216825	0.00278949	0.00480295	0
192	920	1284.9	665.1	196	1162	1305	2461	10835	0	297	152	26088	22051	48139	1.18308	0.00407154	0.0241384	0.027109	0.0511228	0.225077	0	0.00616963	0.00315752
192.1	921	1285.6	664.4	187	888	1354	1744	12243	140	139	164	26389	21697	48086	1.21625	0.00388887	0.0184669	0.0281579	0.0362684	0.254606	0.00291145	0.00289065	0.00341056
192.2	922	1286.4	663.6	136	977	1575	1843	11927	0	357	200	26993	20947	47940	1.28863	0.00283688	0.0203796	0.0328536	0.0384439	0.24879	0	0.00744681	0.00417188
192.3	923	1287.2	662.8	189	723	1568	1734	11521	0	285	299	26381	21885	48266	1.20544	0.0039158	0.0149795	0.0324866	0.0359259	0.238698	0	0.00590478	0.00619484
192.4	924	1287.8	662.2	183	948	1588	1706	10725	15	391	368	26154	21264	47418	1.22997	0.00385929	0.0199924	0.0334894	0.0359779	0.22618	0.000316336	0.00824581	0.00776077
192.5	925	1288.6	661.4	185	850	1589	1767	11690	64	275	191	26332	22093	48425	1.19187	0.00382034	0.0175529	0.0328136	0.0364894	0.241404	0.00132163	0.00567888	0.00394424
192.6	926	1289.2	660.8	174	894	1677	1797	11301	41	190	514	26722	23341	50063	1.14485	0.00347562	0.0178575	0.0334978	0.0358948	0.225736	0.000818968	0.00379522	0.0102671
192.7	927	1289.9	660.1	232	1361	1712	1978	10824	0	321	394	26706	21886	48592	1.22023	0.00477445	0.0280087	0.0352321	0.0407063	0.222753	0	0.00660603	0.00810833
192.8	928	1290.6	659.4	249	1131	1617	2167	11953	110	232	392	26532	22855	49387	1.16088	0.00504181	0.0229008	0.0327414	0.0438779	0.242027	0.00222731	0.00469759	0.00793731
192.9	929	1291.3	658.7	200	936	1729	2226	12449	131	404	152	27329	23336	50665	1.17111	0.0039475	0.0184743	0.0341261	0.0439357	0.245712	0.00258561	0.00797395	0.0030001
193	930	1292	658	420	1173	1724	2081	12609	140	244	238	26814	22211	49025	1.20724	0.00856706	0.0239266	0.0351657	0.0424477	0.257195	0.00285569	0.00497705	0.00485467
193.1	931	1292.7	657.3	631	1196	1897	1808	11717	144	547	329	25784	24293	50077	1.06138	0.0126006	0.0238832	0.0378817	0.0361044	0.23398	0.00287557	0.0109232	0.00656988
193.2	932	1293.4	656.6	241	1079	1953	2265	13498	103	324	319	26228	21332	47560	1.22951	0.00506728	0.0226871	0.0410639	0.0476241	0.28381	0.00216569	0.00681245	0.00670732
193.3	933	1294.2	655.8	157	876	1471	1760	11853	21	320	96	25384	21001	46385	1.2087	0.00338471	0.0188854	0.0317128	0.0379433	0.255535	0.000452733	0.00689878	0.00206963
193.4	934	1294.9	655.1	237	1038	1604	2243	11981	205	295	250	25432	20875	46307	1.2183	0.00511802	0.0224156	0.0346384	0.0484376	0.25873	0.00442698	0.00637053	0.00539875
193.5	935	1295.6	654.4	329	1260	1931	2046	11763	66	199	303	27061	21839	48900	1.23911	0.00672802	0.0257669	0.0394888	0.0418405	0.240552	0.00134969	0.00406953	0.00619632
193.6	936	1296.3	653.7	362	1271	1833	2219	11945	131	108	276	26683	20371	47054	1.30985	0.00769329	0.0270115	0.0389552	0.0471586	0.253857	0.00278404	0.00229524	0.0058656
193.7	937	1297	653	284	1206	1721	1541	10611	0	431	489	23220	20038	43258	1.1588	0.00656526	0.0278792	0.0397845	0.0356235	0.245296	0	0.00996347	0.0113043
193.8	938	1297.7	652.3	174	943	1532	1475	9698	151	354	286	22867	18219	41086	1.25512	0.00423502	0.0229519	0.0372876	0.0359003	0.236041	0.00367522	0.00861607	0.00696101
193.9	939	1298.4	651.6	207	987	2318	1650	11049	254	443	331	23418	20090	43508	1.16565	0.00475775	0.0226855	0.0532776	0.0379241	0.253953	0.00583801	0.010182	0.0076078
194	940	1299.1	650.9	236	1127	2062	1760	10477	220	615	406	24082	21062	45144	1.14339	0.00522772	0.0249646	0.0456761	0.0389864	0.23208	0.00487329	0.0136231	0.00899344
194.1	941	1299.8	650.2	180	1193	1769	1848	11080	63	420	331	26229	21912	48141	1.19702	0.00373902	0.0247814	0.0367462	0.0383872	0.230157	0.00130866	0.00872437	0.00687564
194.2	942	1300.5	649.5	198	1021	1802	2360	11282	156	392	275	27868	22212	50080	1.25464	0.00395367	0.0203874	0.0359824	0.0471246	0.22528	0.00311502	0.00782748	0.00549121
194.3	943	1301.2	648.8	229	1255	1493	2266	11486	257	405	418	26502	21569	48071	1.22871	0.00476379	0.0261072	0.0310582	0.0471386	0.238938	0.00534626	0.00842504	0.00869547
194.4	944	1302	648	316	2491	1828	2835	12296	160	804	500	25495	21519	47014	1.18477	0.0067214	0.0529842	0.038882	0.0603012	0.261539	0.00340324	0.0171013	0.0106351
194.5	945	1302.7	647.3	314	1777	1863	3107	14651	329	680	585	25434	21972	47406	1.15756	0.00662363	0.0374847	0.0392988	0.0655402	0.309054	0.00694005	0.0143442	0.0123402
194.6	946	1303.3	646.7	301	1478	2316	3053	14840	146	621	176	24794	21734	46528	1.14079	0.00646922	0.0317658	0.0497765	0.0656164	0.318948	0.0031379	0.0133468	0.00378267
194.7	947	1304	646	272	1222	1608	2506	13741	188	444	530	24440	21784	46224	1.12192	0.00588439	0.0264365	0.0347871	0.0542143	0.29727	0.00406715	0.0096054	0.0114659
194.8	948	1304.7	645.3	245	1446	1813	2947	14042	319	496	446	27084	25518	52602	1.06137	0.00465762	0.0274894	0.0344664	0.0560245	0.266948	0.00606441	0.0094293	0.00847877
194.9	949	1305.4	644.6	283	1632	2114	3630	14690	398	562	360	26461	21682	48143	1.22041	0.00587832	0.033899	0.0439108	0.0754004	0.305133	0.00826704	0.0116736	0.00747772
195	950	1306.1	643.9	354	1483	1929	3198	14466	354	610	350	26728	22232	48960	1.20223	0.00723039	0.03029	0.0393995	0.0653186	0.295466	0.00723039	0.0124592	0.00714869
195.1	951	1306.8	643.2	412	1750	1981	3488	14506	388	796	376	24615	22072	46687	1.11521	0.00882473	0.0374837	0.0424315	0.0747103	0.310707	0.00831066	0.0170497	0.00805363
195.2	952	1307.4	642.6	429	2089	2355	3735	15256	263	601	558	23510	22056	45566	1.06592	0.00941491	0.0458456	0.0516833	0.081969	0.334811	0.00577185	0.0131897	0.012246
195.3	953	1308.1	641.9	438	2336	2275	4047	16102	327	476	421	23375	21779	45154	1.07328	0.00970014	0.0517341	0.0503831	0.0896266	0.356602	0.00724188	0.0105417	0.00932365
195.4	954	1308.9	641.1	438	1871	2839	4964	17239	119	552	656	24553	20996	45549	1.16941	0.00961602	0.0410766	0.0623285	0.108982	0.378472	0.00261257	0.0121188	0.0144021
195.5	955	1309.5	640.5	458	2131	2622	4052	17140	262	585	565	23320	22909	46229	1.01794	0.0099072	0.0460966	0.0567176	0.0876506	0.370763	0.00566744	0.0126544	0.0122218
195.6	956	1310.2	639.8	491	2378	2267	4085	16811	250	800	726	23995	21810	45805	1.10018	0.0107194	0.0519157	0.0494924	0.0891824	0.367012	0.00545792	0.0174653	0.0158498
195.7	957	1310.9	639.1	500	2847	2246	4553	17370	361	594	740	23100	21733	44833	1.0629	0.0111525	0.0635023	0.050097	0.101555	0.387438	0.0080521	0.0132492	0.0165057
195.8	958	1311.5	638.5	534	3151	2680	4455	17004	558	757	735	22445	21429	43874	1.04741	0.0121712	0.0718193	0.061084	0.101541	0.387564	0.0127182	0.017254	0.0167525
195.9	959	1312.2	637.8	569	3314	2684	4690	17203	322	627	760	22176	21403	43579	1.03612	0.0130567	0.0760458	0.0615893	0.107621	0.394754	0.00738888	0.0143877	0.0174396
196	960	1312.9	637.1	597	2807	2755	4259	17042	461	797	660	23335	22889	46224	1.01949	0.0129154	0.060726	0.0596011	0.0921383	0.368683	0.00997317	0.0172421	0.0142783
196.1	961	1313.6	636.4	525	2617	2707	4539	17652	329	670	599	23035	22600	45635	1.01925	0.0115043	0.0573463	0.0593185	0.0994631	0.386808	0.00720938	0.0146817	0.0131259
196.2	962	1314.3	635.7	524	3231	3160	4693	18649	115	661	515	23211	21630	44841	1.07309	0.0116857	0.0720546	0.0704712	0.104659	0.415892	0.00256462	0.014741	0.011485
196.3	963	1314.9	635.1	535	2492	3148	4342	18447	355	570	723	22867	21532	44399	1.062	0.0120498	0.0561274	0.0709025	0.097795	0.415482	0.00799568	0.0128381	0.0162842
196.4	964	1315.6	634.4	470	2641	2545	3799	16653	196	580	625	22839	22052	44891	1.03569	0.0104698	0.0588314	0.0566929	0.0846272	0.370965	0.00436613	0.0129202	0.0139226
196.5	965	1316.3	633.7	438	2387	2416	3930	16823	30	426	534	22798	22540	45338	1.01145	0.00966077	0.052649	0.0532886	0.0866823	0.371057	0.000661697	0.00939609	0.0117782
196.6	966	1317	633	389	2323	2200	3981	17907	382	402	816	23089	21764	44853	1.06088	0.00867278	0.0517914	0.0490491	0.0887566	0.399238	0.00851671	0.00896261	0.0181928
196.7	967	1317.7	632.3	428	2309	2497	3595	15459	201	512	623	23067	22496	45563	1.02538	0.00939359	0.0506771	0.0548032	0.0789017	0.339288	0.00441147	0.0112372	0.0136734
196.8	968	1318.4	631.6	389	1925	2420	3989	15528	130	574	529	25308	21510	46818	1.17657	0.00830877	0.0411167	0.0516895	0.0852023	0.331667	0.00277671	0.0122602	0.0112991
196.9	969	1319.2	630.8	379	2015	2244	3618	15642	304	516	432	24404	22258	46662	1.09641	0.00812224	0.0431829	0.0480905	0.0775363	0.335219	0.00651494	0.0110582	0.00925807
197	970	1319.9	630.1	367	1877	2310	3408	15537	173	513	289	25625	21240	46865	1.20645	0.007831	0.0400512	0.0492905	0.0727195	0.331527	0.00369145	0.0109463	0.00616665
197.1	971	1320.6	629.4	409	2050	2103	3741	15348	287	702	591	26242	20618	46860	1.27277	0.00872813	0.0437473	0.0448784	0.0798335	0.327529	0.00612463	0.0149808	0.012612
197.2	972	1321.3	628.7	414	2057	2421	3685	16280	423	619	803	23832	21857	45689	1.09036	0.00906126	0.0450218	0.0529887	0.080654	0.356322	0.00925825	0.0135481	0.0175753
197.3	973	1322	628	415	3378	2569	4695	16865	536	643	651	22925	21506	44431	1.06598	0.00934033	0.076028	0.05782	0.105669	0.379577	0.0120636	0.0144719	0.0146519
197.4	974	1322.7	627.3	367	2623	2268	3855	16410	439	737	680	24262	22427	46689	1.08182	0.00786052	0.0561803	0.0485768	0.0825676	0.351475	0.00940264	0.0157853	0.0145645
197.5	975	1323.4	626.6	404	1914	2574	4098	17659	261	537	597	24123	24016	48139	1.00446	0.00839236	0.0397599	0.0534702	0.0851285	0.366834	0.0054218	0.0111552	0.0124016
197.6	976	1324.1	625.9	376	1782	2201	3473	15796	135	443	658	25269	23290	48559	1.08497	0.00774316	0.0366976	0.0453263	0.0715212	0.325295	0.00278012	0.00912292	0.0135505
197.7	977	1324.8	625.2	414	2062	2331	3306	17137	360	546	455	24115	21846	45961	1.10386	0.00900764	0.0448641	0.0507169	0.0719305	0.37286	0.00783273	0.0118796	0.0098997
197.8	978	1325.6	624.4	391	2278	2472	3301	16917	298	456	682	24966	21562	46528	1.15787	0.00840354	0.0489598	0.0531293	0.0709465	0.363588	0.00640475	0.00980055	0.0146578
197.9	979	1326.3	623.7	311	1744	2137	2957	15640	398	752	568	27120	23135	50255	1.17225	0.00618844	0.034703	0.0425231	0.0588399	0.311213	0.00791961	0.0149637	0.0113024
198	980	1327	623	260	1107	2450	2585	14244	175	468	356	27439	23604	51043	1.16247	0.00509374	0.0216876	0.0479987	0.0506436	0.279059	0.00342848	0.00916874	0.00697451
198.1	981	1327.7	622.3	237	1008	2596	1615	14050	172	434	532	28326	21891	50217	1.29396	0.00471952	0.0200729	0.0516956	0.0321604	0.279786	0.00342513	0.00864249	0.010594
198.2	982	1328.4	621.6	194	844	2083	1743	14328	176	637	487	29013	23307	52320	1.24482	0.00370795	0.0161315	0.0398127	0.0333142	0.273853	0.00336391	0.0121751	0.0093081
198.3	983	1329.1	620.9	194	812	2089	2213	13150	156	491	440	28212	22388	50600	1.26014	0.00383399	0.0160474	0.0412846	0.0437352	0.259881	0.003083	0.00970356	0.00869565
198.4	984	1329.8	620.2	109	733	1657	1461	11684	96	388	420	26893	20748	47641	1.29617	0.00228795	0.0153859	0.034781	0.0306669	0.245251	0.00201507	0.00814425	0.00881594
198.5	985	1330.5	619.5	95	610	1865	1175	12828	210	335	324	28250	22610	50860	1.24945	0.00186787	0.0119937	0.0366693	0.0231026	0.252222	0.00412898	0.00658671	0.00637043
198.6	986	1331.2	618.8	119	937	1936	1299	13486	80	542	522	28168	22410	50578	1.25694	0.0023528	0.0185258	0.0382775	0.0256831	0.266638	0.00158172	0.0107161	0.0103207
198.7	987	1331.9	618.1	133	699	2088	1456	14706	0	427	472	27944	23238	51182	1.20251	0.00259857	0.0136571	0.0407956	0.0284475	0.287328	0	0.00834278	0.00922199
198.8	988	1332.7	617.3	130	764	2100	1320	13307	117	489	544	28756	22678	51434	1.26801	0.00252751	0.014854	0.040829	0.025664	0.25872	0.00227476	0.00950733	0.0105767
198.9	989	1333.4	616.6	149	777	2312	1682	13212	78	444	330	30767	22578	53345	1.3627	0.00279314	0.0145656	0.0433405	0.0315306	0.247671	0.00146218	0.00832318	0.00618615
199	990	1334.1	615.9	250	724	2431	1928	13358	119	325	347	29445	22427	51872	1.31293	0.00481956	0.0139574	0.0468654	0.0371684	0.257519	0.00229411	0.00626542	0.00668954
199.1	991	1334.8	615.2	176	1195	2673	1886	13583	272	484	418	29436	22293	51729	1.32041	0.00340235	0.0231012	0.0516731	0.0364592	0.26258	0.00525817	0.00935645	0.00808057
199.2	992	1335.5	614.5	194	1791	2592	1965	14285	302	581	510	27563	23602	51165	1.16782	0.00379165	0.0350044	0.0506596	0.0384052	0.279195	0.00590247	0.0113554	0.00996775
199.3	993	1336.2	613.8	168	1023	2617	1998	15539	240	520	385	29802	23084	52886	1.29102	0.00317664	0.0193435	0.0494838	0.0377794	0.293821	0.00453806	0.00983247	0.00727981
199.4	994	1336.9	613.1	172	894	2291	1733	13222	74	437	291	28113	21596	49709	1.30177	0.00346014	0.0179847	0.0460882	0.0348629	0.265988	0.00148866	0.00879116	0.00585407
199.5	995	1337.6	612.4	81	341	1090	1064	7805	134	219	228	14514	10551	25065	1.3756	0.0032316	0.0136046	0.0434869	0.0424496	0.31139	0.0053461	0.00873728	0.00909635
199.6	996	1338.3	611.7	41	53	353	172	2654	35	481	354	4482	3493	7975	1.28314	0.00514107	0.00664577	0.0442633	0.0215674	0.33279	0.00438871	0.0603135	0.0443887
199.7	997	1339	611	53	505	1953	285	1426	40	262	344	7505	7918	15423	0.94784	0.00343643	0.0327433	0.126629	0.0184789	0.0924593	0.00259353	0.0169876	0.0223044
199.8	998	1339.7	610.3	53	646	3609	544	2480	0	301	93	22074	21079	43153	1.0472	0.00122819	0.01497	0.0836327	0.0126063	0.0574699	0	0.00697518	0.00215512
200.4	4	1346	604	10	66	314	207	1286	13	272	267	1320	1114	2434	1.18492	0.00410846	0.0271159	0.129006	0.0850452	0.528348	0.005341	0.11175	0.109696
200.5	5	1347.2	602.8	60	294	1040	1010	8377	15	230	362	1706	2455	4161	0.694908	0.0144196	0.0706561	0.24994	0.24273	2.01322	0.0036049	0.0552752	0.0869983
200.6	6	1348.4	601.6	112	651	1561	1822	11967	238	465	295	10216	10069	20285	1.0146	0.00552132	0.0320927	0.0769534	0.0898201	0.589943	0.0117328	0.0229233	0.0145428
200.7	7	1349.6	600.4	201	1413	2340	2465	15419	191	215	426	14559	15690	30249	0.927916	0.00664485	0.0467123	0.0773579	0.0814903	0.509736	0.00631426	0.00710767	0.0140831
200.8	8	1350.9	599.1	223	1417	2024	2365	15117	280	213	484	18920	18559	37479	1.01945	0.00595	0.0378078	0.0540036	0.063102	0.403346	0.00747085	0.00568318	0.0129139
200.9	9	1352.1	597.9	197	1329	2518	2787	13411	259	558	247	20198	20792	40990	0.971431	0.00480605	0.0324225	0.0614296	0.0679922	0.327177	0.00631861	0.0136131	0.00602586
201	10	1353.3	596.7	237	1339	2492	2410	13389	251	497	494	21490	21448	42938	1.00196	0.00551959	0.0311845	0.0580372	0.0561274	0.311822	0.00584564	0.0115748	0.011505
201.1	11	1354.5	595.5	240	1868	2308	2371	13456	201	472	501	23606	22667	46273	1.04143	0.00518661	0.0403691	0.0498779	0.0512394	0.290796	0.00434379	0.0102003	0.010827
201.2	12	1355.8	594.2	211	804	1982	2105	12606	184	622	450	21898	22017	43915	0.994595	0.00480474	0.0183081	0.0451326	0.0479335	0.287055	0.00418991	0.0141637	0.0102471
201.3	13	1356.9	593.1	193	794	1967	2188	13234	352	623	628	24236	22753	46989	1.06518	0.00410734	0.0168976	0.0418609	0.0465641	0.28164	0.00749111	0.0132584	0.0133648
201.4	14	1358.2	591.8	160	824	1638	1753	11428	0	381	440	22365	23516	45881	0.951055	0.00348728	0.0179595	0.0357011	0.0382075	0.249079	0	0.00830409	0.00959003
201.5	15	1359.4	590.6	218	1011	1842	2080	12018	91	549	415	22112	21608	43720	1.02332	0.00498628	0.0231244	0.0421317	0.0475755	0.274886	0.00208143	0.0125572	0.00949222
201.6	16	1360.6	589.4	292	1215	2297	2629	13950	274	628	363	22702	21394	44096	1.06114	0.00662192	0.0275535	0.0520909	0.0596199	0.316355	0.00621372	0.0142417	0.00823204
201.7	17	1361.9	588.1	261	1252	2205	2298	12949	39	546	603	23393	22462	45855	1.04145	0.00569185	0.0273035	0.0480864	0.0501145	0.28239	0.000850507	0.0119071	0.0131501
201.8	18	1363.2	586.8	309	1678	2277	3139	13878	18	311	462	22133	20930	43063	1.05748	0.00717553	0.0389662	0.052876	0.0728932	0.322272	0.000417992	0.00722198	0.0107285
201.9	19	1364.4	585.6	232	1410	2270	2849	14192	193	377	367	21340	22304	43644	0.956779	0.00531574	0.0323068	0.0520117	0.0652782	0.325176	0.00442214	0.00863807	0.00840895
202	20	1365.7	584.3	261	1602	2440	3303	15393	347	455	424	21913	22004	43917	0.995864	0.00594303	0.0364779	0.0555594	0.0752101	0.350502	0.00790127	0.0103605	0.00965458
202.1	21	1366.9	583.1	310	1608	2133	2948	14940	326	673	455	21696	22713	44409	0.955224	0.00698057	0.0362089	0.0480308	0.0663829	0.336418	0.00734085	0.0151546	0.0102457
202.2	22	1368.1	581.9	339	1855	2796	3683	17291	281	663	387	21453	21788	43241	0.984625	0.00783978	0.0428991	0.0646609	0.0851738	0.399875	0.00649846	0.0153327	0.00894984
202.3	23	1369.4	580.6	372	2008	2797	3635	19567	447	567	595	21138	23184	44322	0.911749	0.00839312	0.0453048	0.0631064	0.0820134	0.441474	0.0100853	0.0127927	0.0134245
202.4	24	1370.5	579.5	430	2533	3560	3914	16648	154	684	950	19621	22395	42016	0.876133	0.0102342	0.0602866	0.0847296	0.093155	0.39623	0.00366527	0.0162795	0.0226104
202.5	25	1371.8	578.2	375	2145	2788	3835	16240	396	595	526	19393	23547	42940	0.823587	0.00873312	0.0499534	0.0649278	0.0893107	0.378202	0.00922217	0.0138565	0.0122497
202.6	26	1373.1	576.9	423	2146	2795	3674	15342	322	446	567	20395	21735	42130	0.938348	0.0100404	0.0509376	0.0663423	0.0872063	0.364159	0.00764301	0.0105863	0.0134583
202.7	27	1374.3	575.7	392	2070	2810	4080	14762	386	851	1101	20402	21714	42116	0.939578	0.00930763	0.04915	0.0667205	0.0968753	0.350508	0.00916516	0.0202061	0.0261421
202.8	28	1375.6	574.4	465	2586	3166	4506	19292	318	671	582	19753	22020	41773	0.897048	0.0111316	0.061906	0.0757906	0.107869	0.461829	0.00761257	0.016063	0.0139324
202.9	29	1376.8	573.2	449	2816	3090	4414	15728	246	503	539	19069	21892	40961	0.871049	0.0109616	0.0687483	0.0754376	0.107761	0.383975	0.00600571	0.01228	0.0131589
203	30	1378.1	571.9	428	2156	2896	4358	15605	113	340	545	18905	24186	43091	0.781651	0.00993247	0.0500336	0.0672066	0.101135	0.362141	0.00262236	0.00789028	0.0126477
203.1	31	1379.3	570.7	373	2613	3067	3547	15510	305	598	644	20189	21576	41765	0.935716	0.00893092	0.0625643	0.0734347	0.0849276	0.371364	0.00730277	0.0143182	0.0154196
203.2	32	1380.5	569.5	384	2065	2823	4427	14364	241	273	485	20303	20868	41171	0.972925	0.00932695	0.0501567	0.0685677	0.107527	0.348886	0.00585363	0.00663088	0.0117801
203.3	33	1381.8	568.2	406	2118	2632	4665	14535	185	519	529	19390	22436	41826	0.864236	0.00970688	0.0506384	0.0629274	0.111533	0.347511	0.00442309	0.0124085	0.0126476
203.4	34	1382.9	567.1	397	2198	2316	4401	14361	195	579	567	20837	22241	43078	0.936873	0.00921584	0.0510237	0.0537629	0.102164	0.333372	0.00452667	0.0134407	0.0131622
203.5	35	1384.2	565.8	396	1852	2595	4229	13640	47	367	360	19530	22231	41761	0.878503	0.00948253	0.0443476	0.0621393	0.101267	0.326621	0.00112545	0.0087881	0.00862048
203.6	36	1385.5	564.5	428	2281	3382	3813	14410	122	603	228	19707	22448	42155	0.877896	0.010153	0.0541098	0.0802277	0.0904519	0.341834	0.00289408	0.0143044	0.00540861
203.7	37	1386.7	563.3	348	1884	2422	3989	14394	18	545	294	19623	24091	43714	0.814537	0.00796084	0.0430983	0.0554056	0.0912522	0.329277	0.000411767	0.0124674	0.00672553
203.8	38	1388	562	353	1656	2467	3447	16009	166	282	208	20048	24084	44132	0.83242	0.00799873	0.0375238	0.0559005	0.0781066	0.362753	0.00376144	0.00638992	0.00471313
203.9	39	1389.2	560.8	390	1851	2584	3584	14593	84	351	528	21714	22800	44514	0.952368	0.00876129	0.0415824	0.0580492	0.080514	0.327829	0.00188705	0.00788516	0.0118614
204	40	1390.5	559.5	265	1922	2603	3110	14249	84	362	474	21380	22417	43797	0.95374	0.00605064	0.0438843	0.0594333	0.0710094	0.325342	0.00191794	0.00826541	0.0108227
204.1	41	1391.7	558.3	303	1802	2727	3271	13284	0	197	188	21531	22166	43697	0.971353	0.00693411	0.0412385	0.062407	0.0748564	0.304003	0	0.00450832	0.00430235
204.2	42	1392.9	557.1	244	1300	1922	2187	13126	137	273	258	19961	21734	41695	0.918423	0.00585202	0.0311788	0.0460967	0.0524523	0.31481	0.00328577	0.00654755	0.00618779
204.3	43	1394.1	555.9	234	1458	2308	2735	12683	87	358	308	20354	22872	43226	0.889909	0.00541341	0.0337297	0.0533938	0.0632721	0.293411	0.00201268	0.00828205	0.00712534
204.4	44	1395.4	554.6	270	1641	2488	3119	13766	53	283	210	21546	23550	45096	0.914904	0.00598723	0.036389	0.0551712	0.0691636	0.30526	0.00117527	0.0062755	0.00465673
204.5	45	1396.6	553.4	205	1310	2257	1878	11993	0	169	250	22929	21484	44413	1.06726	0.00461577	0.0294959	0.0508185	0.0422849	0.270034	0	0.00380519	0.00562898
204.6	46	1397.9	552.1	197	880	2154	1785	11190	177	219	105	23210	23014	46224	1.00852	0.00426186	0.0190377	0.0465992	0.0386163	0.242082	0.00382918	0.0047378	0.00227155
204.7	47	1399.1	550.9	212	1039	2425	1890	12111	153	317	109	23739	21974	45713	1.08032	0.00463763	0.0227288	0.0530484	0.0413449	0.264936	0.00334697	0.00693457	0.00238444
204.8	48	1400.4	549.6	160	961	2253	1685	12519	0	272	266	23123	22999	46122	1.00539	0.00346906	0.020836	0.0488487	0.0365335	0.271432	0	0.0058974	0.00576731
204.9	49	1401.6	548.4	214	1106	2406	2032	12111	0	398	348	22946	23530	46476	0.975181	0.00460453	0.0237972	0.0517687	0.0437215	0.260586	0	0.00856356	0.00748774
205	50	1402.8	547.2	176	1037	3066	1712	13388	132	416	231	23518	26154	49672	0.899212	0.00354324	0.020877	0.0617249	0.0344661	0.269528	0.00265743	0.00837494	0.00465051
205.1	51	1404.2	545.8	161	808	2262	1392	11291	7	113	75	23517	27426	50943	0.857471	0.00316039	0.0158609	0.0444026	0.0273247	0.22164	0.000137408	0.00221817	0.00147223
205.2	52	1405.6	544.4	140	703	2074	1573	11692	0	205	157	24060	22594	46654	1.06488	0.00300081	0.0150684	0.0444549	0.0337163	0.250611	0	0.00439405	0.0033652
205.3	53	1406.9	543.1	114	864	2084	2058	12119	0	181	0	24543	22799	47342	1.07649	0.00240801	0.0182502	0.0440201	0.0434709	0.255988	0	0.00382324	0
205.4	54	1408.4	541.6	164	705	2036	1318	11512	0	107	133	24189	22986	47175	1.05234	0.00347642	0.0149444	0.0431585	0.0279385	0.244028	0	0.00226815	0.00281929
205.5	55	1409.7	540.3	140	664	1755	1076	10259	0	301	56	24142	22693	46835	1.06385	0.00298922	0.0141774	0.037472	0.0229743	0.219046	0	0.00642682	0.00119569
205.6	56	1411.1	538.9	149	702	1571	1207	10238	0	187	248	24195	22600	46795	1.07058	0.0031841	0.0150016	0.033572	0.0257934	0.218784	0	0.00399615	0.00529971
205.7	57	1412.5	537.5	173	643	1723	1334	10259	0	246	40	23649	22619	46268	1.04554	0.00373909	0.0138973	0.0372396	0.028832	0.22173	0	0.00531685	0.000864528
205.8	58	1413.8	536.2	185	639	1739	1085	10513	93	273	122	24823	21704	46527	1.14371	0.00397619	0.013734	0.0373761	0.0233198	0.225955	0.00199884	0.00586756	0.00262213
205.9	59	1415.2	534.8	146	964	2500	1376	13555	115	384	267	24833	22289	47122	1.11414	0.00309834	0.0204575	0.0530538	0.0292008	0.287658	0.00244047	0.00814906	0.00566614
206	60	1416.6	533.4	159	1322	2031	1677	12490	57	215	0	22740	22491	45231	1.01107	0.00351529	0.0292277	0.0449028	0.0370763	0.276138	0.0012602	0.00475338	0
206.1	61	1418	532	90	598	1876	1130	11895	0	325	273	23510	22574	46084	1.04146	0.00195296	0.0129763	0.0407083	0.0245204	0.258116	0	0.00705234	0.00592396
206.2	62	1419.4	530.6	125	693	1670	1399	12051	19	193	63	24318	23383	47701	1.03999	0.00262049	0.014528	0.0350097	0.0293285	0.252636	0.000398315	0.00404604	0.00132073
206.3	63	1420.7	529.3	123	442	1850	937	11083	0	247	269	23629	23219	46848	1.01766	0.00262551	0.00943477	0.0394894	0.0200009	0.236574	0	0.00527237	0.00574197
206.4	64	1422	528	106	502	1985	1181	11501	14	219	25	23819	23732	47551	1.00367	0.00222919	0.0105571	0.0417447	0.0248365	0.241867	0.000294421	0.00460558	0.000525751
206.5	65	1423.4	526.6	128	632	1678	977	11391	0	143	136	25013	23092	48105	1.08319	0.00266085	0.0131379	0.034882	0.0203097	0.236795	0	0.00297266	0.00282715
206.6	66	1424.8	525.2	78	473	1737	997	11385	0	44	285	25362	22869	48231	1.10901	0.00161722	0.00980697	0.0360142	0.0206714	0.236052	0	0.000912276	0.00590906
206.7	67	1426.2	523.8	73	489	1659	1101	11520	49	209	57	24944	22280	47224	1.11957	0.00154582	0.0103549	0.0351304	0.0233144	0.243944	0.00103761	0.00442572	0.00120701
206.8	68	1427.6	522.4	107	509	1746	1062	11754	0	356	151	24134	22867	47001	1.05541	0.00227655	0.0108296	0.0371481	0.0225953	0.25008	0	0.00757431	0.0032127
206.9	69	1429	521	114	780	1801	1251	12072	50	113	143	24014	23002	47016	1.044	0.00242471	0.0165901	0.0383061	0.026608	0.256764	0.00106347	0.00240344	0.00304152
207	70	1430.3	519.7	126	1235	1891	1471	12149	0	288	110	24515	22843	47358	1.0732	0.00266059	0.026078	0.0399299	0.0310613	0.256535	0	0.00608134	0.00232273
207.1	71	1431.7	518.3	158	733	1838	1529	13133	0	397	12	24009	22911	46920	1.04792	0.00336743	0.0156223	0.0391731	0.0325874	0.279902	0	0.00846121	0.000255754
207.2	72	1433	517	120	612	1801	1080	12614	41	217	75	23911	23100	47011	1.03511	0.00255259	0.0130182	0.0383102	0.0229733	0.26832	0.000872136	0.00461594	0.00159537
207.3	73	1434.4	515.6	92	522	1820	1098	10813	64	296	69	23999	23399	47398	1.02564	0.00194101	0.0110131	0.0383982	0.0231655	0.228132	0.00135027	0.00624499	0.00145576
207.4	74	1435.8	514.2	78	421	1800	872	10960	0	239	11	25404	23251	48655	1.0926	0.00160312	0.00865276	0.0369952	0.0179221	0.225259	0	0.00491214	0.000226082
207.5	75	1437.2	512.8	119	506	1930	932	10827	165	137	274	25400	23575	48975	1.07741	0.00242981	0.0103318	0.0394079	0.0190301	0.221072	0.00336907	0.00279735	0.00559469
207.6	76	1438.5	511.5	98	555	2589	1444	11429	0	165	140	25931	22959	48890	1.12945	0.0020045	0.011352	0.0529556	0.0295357	0.23377	0	0.00337492	0.00286357
207.7	77	1439.9	510.1	98	429	1761	1214	11160	0	254	38	24421	23237	47658	1.05095	0.00205632	0.00900164	0.0369508	0.0254732	0.234168	0	0.00532964	0.000797348
207.8	78	1441.3	508.7	107	627	1652	1153	10783	0	376	200	24637	22787	47424	1.08119	0.00225624	0.0132212	0.0348347	0.0243126	0.227374	0	0.00792848	0.00421727
207.9	79	1442.7	507.3	138	668	1792	1119	11367	0	249	257	24419	23825	48244	1.02493	0.00286046	0.0138463	0.0371445	0.0231946	0.235615	0	0.00516126	0.00532709
208	80	1444.1	505.9	157	695	2051	1035	11491	0	178	254	25102	23622	48724	1.06265	0.00322223	0.014264	0.0420942	0.0212421	0.235839	0	0.00365323	0.00521304
208.1	81	1445.4	504.6	131	696	1891	997	11563	0	311	18	24586	24885	49471	0.987985	0.00264802	0.0140688	0.0382244	0.0201532	0.233733	0	0.00628651	0.00036385
208.2	82	1446.9	503.1	114	592	2109	968	11886	0	231	96	25396	24344	49740	1.04321	0.00229192	0.0119019	0.0424005	0.0194612	0.238963	0	0.00464415	0.00193004
208.3	83	1448.3	501.7	79	612	1963	1010	11685	0	242	65	25131	23240	48371	1.08137	0.00163321	0.0126522	0.0405822	0.0208803	0.24157	0	0.005003	0.00134378
208.4	84	1449.6	500.4	70	441	1939	1080	11060	50	217	154	24919	23700	48619	1.05143	0.00143977	0.00907053	0.0398815	0.0222135	0.227483	0.0010284	0.00446328	0.00316749
208.5	85	1451	499	103	468	1726	867	10707	0	93	189	25176	22960	48136	1.09652	0.00213977	0.00972245	0.0358567	0.0180115	0.222432	0	0.00193203	0.00392638
208.6	86	1452.4	497.6	84	497	2043	723	11353	85	175	301	25366	21936	47302	1.15636	0.00177582	0.010507	0.0431906	0.0152848	0.240011	0.00179696	0.00369963	0.00636337
208.7	87	1453.8	496.2	67	478	1934	764	10706	0	231	111	24988	23105	48093	1.0815	0.00139313	0.00993908	0.0402138	0.0158859	0.22261	0	0.00480319	0.00230803
208.8	88	1455.2	494.8	96	456	1667	728	10362	0	85	95	25152	24589	49741	1.0229	0.00193	0.00916749	0.0335136	0.0146358	0.208319	0	0.00170885	0.00190989
208.9	89	1456.6	493.4	107	582	1862	1426	11188	0	235	32	25030	23428	48458	1.06838	0.0022081	0.0120104	0.038425	0.0294275	0.23088	0	0.00484956	0.000660366
209	90	1457.9	492.1	95	533	1835	1025	11644	0	133	126	24703	22405	47108	1.10257	0.00201664	0.0113144	0.038953	0.0217585	0.247177	0	0.0028233	0.0026747
209.1	91	1459.3	490.7	116	633	1831	1235	12599	0	278	102	24055	23185	47240	1.03752	0.00245555	0.0133997	0.0387595	0.0261431	0.266702	0	0.00588484	0.00215919
209.2	92	1460.7	489.3	99	701	1994	1264	12453	0	324	354	24043	22852	46895	1.05212	0.0021111	0.0149483	0.0425205	0.0269538	0.265551	0	0.00690905	0.00754878
209.3	93	1462.1	487.9	77	395	2080	1068	11379	121	81	120	24526	22521	47047	1.08903	0.00163666	0.00839586	0.0442111	0.0227007	0.241865	0.0025719	0.00172168	0.00255064
209.4	94	1463.5	486.5	61	338	1697	615	10507	13	265	245	26607	23090	49697	1.15232	0.00122744	0.00680122	0.0341469	0.012375	0.211421	0.000261585	0.00533231	0.00492988
209.5	95	1464.9	485.1	80	639	1866	705	10578	160	245	294	26483	22725	49208	1.16537	0.00162575	0.0129857	0.0379207	0.0143269	0.214965	0.0032515	0.00497887	0.00597464
209.6	96	1466.3	483.7	98	410	1827	566	10576	0	277	119	25193	23821	49014	1.0576	0.00199943	0.00836496	0.0372751	0.0115477	0.215775	0	0.00565145	0.00242788
209.7	97	1467.7	482.3	91	495	1862	684	10166	6	159	229	24618	23886	48504	1.03065	0.00187613	0.0102053	0.0383886	0.0141019	0.209591	0.000123701	0.00327808	0.00472126
209.8	98	1469	481	104	517	1762	762	11006	123	226	32	25040	22178	47218	1.12905	0.00220255	0.0109492	0.0373163	0.0161379	0.233089	0.00260494	0.00478631	0.000677708
209.9	99	1470.4	479.6	110	657	2053	1081	11630	92	369	172	25917	22955	48872	1.12904	0.00225078	0.0134433	0.0420077	0.022119	0.237969	0.00188247	0.00755034	0.0035194
210	100	1471.8	478.2	98	497	1985	1061	11189	39	386	101	25278	22892	48170	1.10423	0.00203446	0.0103176	0.0412082	0.0220262	0.232282	0.000809633	0.00801329	0.00209674
210.1	101	1473.3	476.7	88	351	1813	573	10260	0	17	214	25199	23572	48771	1.06902	0.00180435	0.0071969	0.0371737	0.0117488	0.210371	0	0.000348568	0.00438785
210.2	102	1474.8	475.2	61	314	1812	520	10650	154	398	20	25877	23013	48890	1.12445	0.0012477	0.00642258	0.0370628	0.0106361	0.217836	0.00314993	0.00814072	0.000409082
210.3	103	1476.2	473.8	72	349	1809	517	10249	144	229	0	25675	22951	48626	1.11869	0.00148069	0.00717723	0.0372023	0.0106322	0.210772	0.00296138	0.00470941	0
210.4	104	1477.8	472.2	66	277	1909	626	10211	30	426	40	25182	23741	48923	1.0607	0.00134906	0.00566196	0.0390205	0.0127956	0.208716	0.000613209	0.00870756	0.000817611
210.5	105	1479.2	470.8	34	492	1926	773	10595	0	104	0	26566	23096	49662	1.15024	0.000684628	0.00990697	0.0387822	0.0155652	0.213342	0	0.00209416	0
210.6	106	1480.6	469.4	55	228	1860	495	10416	0	301	255	24655	23641	48296	1.04289	0.00113881	0.00472089	0.0385125	0.0102493	0.21567	0	0.0062324	0.00527994
210.7	107	1482.2	467.8	89	297	1597	442	10202	0	364	117	25818	23529	49347	1.09728	0.00180355	0.0060186	0.0323627	0.00895698	0.20674	0	0.00737633	0.00237096
210.8	108	1483.6	466.4	62	380	1721	1036	11019	126	79	111	27470	23286	50756	1.17968	0.00122153	0.0074868	0.0339073	0.0204114	0.217097	0.00248247	0.00155647	0.00218693
210.9	109	1485.1	464.9	80	263	1647	477	10907	0	153	85	25283	23840	49123	1.06053	0.00162857	0.00535391	0.0335281	0.00971032	0.222034	0	0.00311463	0.00173035
211	110	1486.7	463.3	75	220	1675	424	11560	0	31	120	25710	23264	48974	1.10514	0.00153142	0.00449218	0.0342018	0.00865766	0.236044	0	0.000632989	0.00245028
211.1	111	1488	462	64	230	1759	357	11612	0	295	177	25131	24474	49605	1.02684	0.00129019	0.00463663	0.0354601	0.00719686	0.234089	0	0.00594698	0.00356819
211.2	112	1489.5	460.5	59	170	1760	380	10983	90	301	342	27196	24677	51873	1.10208	0.00113739	0.00327723	0.033929	0.00732558	0.211729	0.00173501	0.00580263	0.00659303
211.3	113	1491.1	458.9	67	171	1694	393	9811	69	264	178	27236	23739	50975	1.14731	0.00131437	0.00335459	0.033232	0.00770966	0.192467	0.0013536	0.00517901	0.00349191
211.4	114	1492.5	457.5	81	268	1871	361	10310	0	173	55	28183	23628	51811	1.19278	0.00156337	0.00517265	0.036112	0.00696763	0.198992	0	0.00333906	0.00106155
211.5	115	1494	456	54	264	1975	493	10500	74	280	307	27174	23106	50280	1.17606	0.00107399	0.0052506	0.03928	0.00980509	0.208831	0.00147176	0.00556881	0.00610581
211.6	116	1495.4	454.6	112	234	2207	524	11024	0	215	121	27431	23475	50906	1.16852	0.00220013	0.00459671	0.0433544	0.0102935	0.216556	0	0.00422347	0.00237693
211.7	117	1496.9	453.1	40	194	2156	392	10739	0	525	114	27191	24617	51808	1.10456	0.000772082	0.0037446	0.0416152	0.0075664	0.207285	0	0.0101336	0.00220043
211.8	118	1498.4	451.6	41	227	2234	350	11160	105	67	130	27294	24532	51826	1.11259	0.000791109	0.00438004	0.0431058	0.00675337	0.215336	0.00202601	0.00129279	0.00250839
211.9	119	1499.9	450.1	73	182	2622	469	12487	0	560	87	27568	24423	51991	1.12877	0.00140409	0.00350061	0.0504318	0.00902079	0.240176	0	0.0107711	0.00167337
212	120	1501.4	448.6	66	234	2496	545	10995	72	151	0	26415	24898	51313	1.06093	0.00128622	0.00456025	0.0486426	0.0106211	0.214273	0.00140315	0.00294272	0
212.1	121	1502.9	447.1	32	274	1691	442	10096	9	220	134	26737	24331	51068	1.09889	0.000626615	0.0053654	0.0331127	0.00865513	0.197697	0.000176236	0.00430798	0.00262395
212.2	122	1504.4	445.6	77	380	1598	472	9986	0	173	383	26056	22665	48721	1.14961	0.00158043	0.00779951	0.032799	0.00968781	0.204963	0	0.00355083	0.00786109
212.3	123	1505.8	444.2	76	285	1651	520	10101	137	249	0	26543	22586	49129	1.1752	0.00154695	0.00580105	0.0336054	0.0105844	0.205602	0.00278858	0.00506829	0
212.4	124	1507.2	442.8	81	286	1556	507	9706	0	212	233	25962	23541	49503	1.10284	0.00163626	0.00577743	0.0314324	0.0102418	0.196069	0	0.00428257	0.00470679
212.5	125	1508.7	441.3	40	410	1668	644	10597	0	61	179	26080	23336	49416	1.11759	0.000809454	0.00829691	0.0337542	0.0130322	0.214445	0	0.00123442	0.00362231
212.6	126	1510.2	439.8	87	352	1713	1071	10611	81	191	14	26293	23064	49357	1.14	0.00176267	0.00713171	0.0347063	0.021699	0.214985	0.0016411	0.00386977	0.000283648
212.7	127	1511.5	438.5	51	335	1876	794	11079	0	171	303	26181	23982	50163	1.09169	0.00101669	0.00667823	0.0373981	0.0158284	0.22086	0	0.00340889	0.00604031
212.8	128	1513.1	436.9	88	431	1751	677	11255	0	245	169	27179	23605	50784	1.15141	0.00173283	0.00848693	0.0344794	0.013331	0.221625	0	0.00482435	0.00332782
212.9	129	1514.5	435.5	86	289	1572	632	10388	171	390	233	27013	23903	50916	1.13011	0.00168906	0.00567602	0.0308744	0.0124126	0.204022	0.00335847	0.00765967	0.00457616
213	130	1515.9	434.1	76	444	1727	877	10840	0	98	111	26252	23504	49756	1.11692	0.00152745	0.00892355	0.0347094	0.017626	0.217863	0	0.00196961	0.00223089
213.1	131	1517.4	432.6	83	351	1705	566	10672	0	224	29	24906	22831	47737	1.09089	0.00173869	0.00735279	0.0357165	0.0118566	0.223558	0	0.00469238	0.000607495
213.2	132	1518.8	431.2	79	359	1924	581	10817	0	125	205	26034	22460	48494	1.15913	0.00162907	0.00740298	0.039675	0.0119809	0.223059	0	0.00257764	0.00422733
213.3	133	1520.3	429.7	55	315	1764	507	10434	127	446	74	24358	23551	47909	1.03427	0.00114801	0.00657497	0.0368198	0.0105826	0.217788	0.00265086	0.00930932	0.00154459
213.4	134	1521.7	428.3	60	379	1743	608	10252	0	370	33	25832	23760	49592	1.08721	0.00120987	0.00764236	0.0351468	0.01226	0.206727	0	0.00746088	0.00066543
213.5	135	1523.1	426.9	88	325	1968	645	10396	0	163	136	26216	23316	49532	1.12438	0.00177663	0.00656141	0.0397319	0.0130219	0.209885	0	0.0032908	0.0027457
213.6	136	1524.6	425.4	96	316	1961	771	10296	0	418	0	27061	22835	49896	1.18507	0.001924	0.00633317	0.0393017	0.0154521	0.206349	0	0.00837743	0
213.7	137	1526	424	76	239	1779	491	10125	24	373	77	26737	24381	51118	1.09663	0.00148676	0.00467546	0.0348018	0.00960523	0.198071	0.000469502	0.00729684	0.00150632
213.8	138	1527.5	422.5	66	221	1588	382	10008	90	284	37	26820	24342	51162	1.1018	0.00129002	0.00431961	0.0310387	0.00746648	0.195614	0.00175912	0.00555099	0.000723193
213.9	139	1529	421	70	359	1565	559	8969	0	0	143	27966	24410	52376	1.14568	0.00133649	0.00685428	0.0298801	0.0106728	0.171243	0	0	0.00273026
214	140	1530.4	419.6	67	262	1516	517	9470	0	164	199	24052	21411	45463	1.12335	0.00147373	0.00576293	0.0333458	0.0113719	0.208301	0	0.00360733	0.00437719
214.1	141	1531.8	418.2	49	193	1435	320	9540	0	83	117	25197	22381	47578	1.12582	0.00102989	0.0040565	0.030161	0.0067258	0.200513	0	0.0017445	0.00245912
214.2	142	1533.3	416.7	70	348	1873	666	11033	0	169	61	24957	22248	47205	1.12176	0.00148289	0.0073721	0.039678	0.0141087	0.233725	0	0.00358013	0.00129224
214.3	143	1534.8	415.2	111	505	2021	1050	11914	0	258	149	25404	22408	47812	1.1337	0.00232159	0.0105622	0.0422697	0.021961	0.249184	0	0.00539613	0.00311637
214.4	144	1536.2	413.8	96	783	2387	1544	14305	0	334	172	24629	22330	46959	1.10296	0.00204434	0.0166741	0.0508316	0.0328797	0.304627	0	0.00711259	0.00366277
214.5	145	1537.7	412.3	132	480	2056	892	13579	0	275	0	23614	23581	47195	1.0014	0.00279691	0.0101706	0.0435639	0.0189003	0.287721	0	0.00582689	0
214.6	146	1539.1	410.9	95	688	2111	939	12895	0	277	0	24089	23938	48027	1.00631	0.00197805	0.0143253	0.0439544	0.0195515	0.268495	0	0.00576759	0
214.7	147	1540.5	409.5	93	431	1877	835	12048	0	255	0	25604	23135	48739	1.10672	0.00190812	0.00884302	0.0385113	0.0171321	0.247194	0	0.00523195	0
214.8	148	1541.9	408.1	89	404	1780	695	11880	0	211	22	25257	24168	49425	1.04506	0.00180071	0.008174	0.0360142	0.0140617	0.240364	0	0.00426909	0.000445119
214.9	149	1543.4	406.6	35	316	1919	718	13493	0	263	79	26164	22707	48871	1.15224	0.000716171	0.006466	0.0392666	0.0146917	0.276094	0	0.00538151	0.0016165
215	150	1544.8	405.2	102	459	1838	820	12823	55	344	0	24209	24536	48745	0.986673	0.00209252	0.00941635	0.0377064	0.0168222	0.263063	0.00112832	0.00705713	0
215.1	151	1546.2	403.8	118	724	2032	1727	18704	0	64	245	26877	22870	49747	1.17521	0.002372	0.0145536	0.0408467	0.0347157	0.375982	0	0.00128651	0.00492492
215.2	152	1547.6	402.4	115	708	2022	927	14023	0	213	325	24906	23676	48582	1.05195	0.00236713	0.0145733	0.0416204	0.0190811	0.288646	0	0.00438434	0.00668972
215.3	153	1549	401	75	453	2165	1050	13857	12	200	289	25332	23188	48520	1.09246	0.00154575	0.00933636	0.0446208	0.0216406	0.285594	0.000247321	0.00412201	0.00595631
215.4	154	1550.5	399.5	96	415	2213	588	14543	0	112	231	25619	22976	48595	1.11503	0.00197551	0.00853997	0.0455397	0.0121	0.299269	0	0.00230476	0.00475358
215.5	155	1551.9	398.1	88	383	2850	562	15546	0	189	205	25158	24146	49304	1.04191	0.00178485	0.00776813	0.0578046	0.0113987	0.315309	0	0.00383336	0.00415788
215.6	156	1553.4	396.6	37	201	3746	409	15291	28	147	239	24199	24499	48698	0.987755	0.000759785	0.00412748	0.0769231	0.0083987	0.313996	0.000574972	0.0030186	0.0049078
215.7	157	1554.8	395.2	25	206	2742	419	13433	34	18	134	26314	23951	50265	1.09866	0.000497364	0.00409828	0.0545509	0.00833582	0.267244	0.000676415	0.000358102	0.00266587
215.8	158	1556.3	393.7	64	230	2549	485	12903	0	210	54	25511	24018	49529	1.06216	0.00129217	0.00464374	0.0514648	0.00979224	0.260514	0	0.00423994	0.00109027
215.9	159	1557.6	392.4	44	183	1799	407	11520	0	134	86	25443	24012	49455	1.0596	0.000889698	0.00370033	0.0363765	0.0082297	0.232939	0	0.00270953	0.00173895
216	160	1559.1	390.9	52	175	1648	366	10546	0	384	0	26836	24106	50942	1.11325	0.00102077	0.00343528	0.0323505	0.00718464	0.20702	0	0.00753798	0
216.1	161	1560.5	389.5	15	119	1614	207	10333	0	231	0	27022	24161	51183	1.11841	0.000293066	0.00232499	0.0315339	0.00404431	0.201883	0	0.00451322	0
216.2	162	1561.9	388.1	53	93	1525	202	11161	0	274	192	26552	24641	51193	1.07755	0.0010353	0.00181665	0.0297892	0.00394585	0.218018	0	0.00535229	0.00375051
216.3	163	1563.3	386.7	36	129	1666	417	11138	0	146	139	28636	24895	53531	1.15027	0.000672508	0.00240982	0.0311222	0.00778988	0.208066	0	0.00272739	0.00259663
216.4	164	1564.7	385.3	27	170	2001	309	10909	0	138	127	26731	24312	51043	1.0995	0.000528966	0.00333053	0.0392022	0.00605372	0.213722	0	0.0027036	0.0024881
216.5	165	1566.1	383.9	53	115	1732	357	10417	0	183	16	25199	22917	48116	1.09958	0.0011015	0.00239006	0.0359963	0.00741957	0.216498	0	0.00380331	0.00033253
216.6	166	1567.7	382.3	63	122	1785	282	11310	0	203	245	24550	21530	46080	1.14027	0.00136719	0.00264757	0.038737	0.00611979	0.245443	0	0.00440538	0.00531684
216.7	167	1569.1	380.9	9	150	1694	328	10323	0	179	194	26197	23073	49270	1.1354	0.000182667	0.00304445	0.034382	0.0066572	0.209519	0	0.00363304	0.00393749
216.8	168	1570.4	379.6	31	106	1568	180	10285	0	219	142	25748	22033	47781	1.16861	0.000648793	0.00221846	0.0328164	0.00376719	0.215253	0	0.00458341	0.00297189
216.9	169	1571.9	378.1	36	120	1685	238	11211	80	232	299	25384	22634	48018	1.1215	0.000749719	0.00249906	0.035091	0.00495647	0.233475	0.00166604	0.00483152	0.00622683
217	170	1573.3	376.7	23	97	1751	179	11059	88	79	177	26154	23039	49193	1.13521	0.000467546	0.00197183	0.0355945	0.00363873	0.224808	0.00178887	0.00160592	0.00359807
217.1	171	1574.7	375.3	0	113	1480	191	10292	11	259	121	27156	22902	50058	1.18575	0	0.00225738	0.0295657	0.00381557	0.205602	0.000219745	0.005174	0.0024172
217.2	172	1576.1	373.9	18	70	1610	260	11097	32	396	92	24573	21314	45887	1.1529	0.000392268	0.00152549	0.0350862	0.00566609	0.241833	0.000697365	0.0086299	0.00200493
217.3	173	1577.6	372.4	29	91	1553	146	10220	0	192	104	26021	23971	49992	1.08552	0.000580093	0.00182029	0.031065	0.00292047	0.204433	0	0.00384061	0.00208033
217.4	174	1579	371	28	80	1486	180	10167	0	209	107	26694	23219	49913	1.14966	0.000560976	0.00160279	0.0297718	0.00360627	0.203694	0	0.00418729	0.00214373
217.5	175	1580.4	369.6	4	90	1580	127	10256	0	274	61	26463	23434	49897	1.12926	8.01651e-05	0.00180372	0.0316652	0.00254524	0.205543	0	0.00549131	0.00122252
217.6	176	1581.9	368.1	49	159	1553	224	10040	0	104	45	26665	23452	50117	1.137	0.000977712	0.00317258	0.0309875	0.00446954	0.200331	0	0.00207514	0.000897899
217.7	177	1583.3	366.7	41	99	1747	259	10919	0	360	46	27413	22713	50126	1.20693	0.000817939	0.00197502	0.0348522	0.00516698	0.217831	0	0.0071819	0.000917687
217.8	178	1584.7	365.3	32	238	1925	613	11215	44	251	319	28087	24131	52218	1.16394	0.000612816	0.00455782	0.0368647	0.0117392	0.214773	0.000842621	0.00480677	0.006109
217.9	179	1586.2	363.8	79	309	1648	548	11008	0	198	0	26527	22933	49460	1.15672	0.00159725	0.00624747	0.0333199	0.0110797	0.222564	0	0.00400323	0
218	180	1587.6	362.4	119	559	1917	1016	13083	13	462	0	26648	23528	50176	1.13261	0.00237165	0.0111408	0.0382055	0.0202487	0.260742	0.000259088	0.00920759	0
218.1	181	1589	361	90	456	1894	911	12285	139	201	118	26224	23537	49761	1.11416	0.00180865	0.0091638	0.0380619	0.0183075	0.24688	0.00279335	0.00403931	0.00237133
218.2	182	1590.4	359.6	57	321	1744	778	13532	0	270	87	25666	24564	50230	1.04486	0.00113478	0.0063906	0.0347203	0.0154888	0.269401	0	0.00537527	0.00173203
218.3	183	1591.8	358.2	66	301	1856	607	12472	123	284	0	26281	24184	50465	1.08671	0.00130784	0.00596453	0.036778	0.0120281	0.247142	0.00243733	0.00562766	0
218.4	184	1593.2	356.8	103	560	1811	718	12016	25	118	190	26247	24006	50253	1.09335	0.00204963	0.0111436	0.0360376	0.0142877	0.23911	0.000497483	0.00234812	0.00378087
218.5	185	1594.6	355.4	67	516	1720	954	12773	0	307	114	26536	23911	50447	1.10978	0.00132813	0.0102286	0.0340952	0.0189109	0.253196	0	0.00608559	0.0022598
218.6	186	1596	354	132	580	1926	1096	13861	138	151	85	26763	23412	50175	1.14313	0.00263079	0.0115595	0.0383857	0.0218435	0.276253	0.00275037	0.00300947	0.00169407
218.7	187	1597.4	352.6	127	578	2107	1123	15263	0	383	232	26594	23837	50431	1.11566	0.00251829	0.0114612	0.0417799	0.022268	0.302651	0	0.00759454	0.00460035
218.8	188	1598.9	351.1	98	494	1882	1106	13776	0	276	114	26685	23628	50313	1.12938	0.00194781	0.00981854	0.0374058	0.0219824	0.273806	0	0.00548566	0.00226582
218.9	189	1600.4	349.6	87	750	1898	1289	13997	11	280	240	25128	22901	48029	1.09724	0.00181141	0.0156156	0.0395178	0.026838	0.291428	0.000229028	0.00582981	0.00499698
219	190	1601.8	348.2	78	751	1958	1437	14407	30	272	222	24796	23672	48468	1.04748	0.00160931	0.0154948	0.0403978	0.0296484	0.297248	0.000618965	0.00561195	0.00458034
219.1	191	1603.2	346.8	115	707	2351	1335	14242	0	359	79	25399	23690	49089	1.07214	0.00234268	0.0144024	0.0478926	0.0271955	0.290126	0	0.00731325	0.00160932
219.2	192	1604.6	345.4	111	648	1973	1071	14258	0	163	130	25897	23355	49252	1.10884	0.00225372	0.0131568	0.0400593	0.0217453	0.289491	0	0.00330951	0.00263949
219.3	193	1606	344	76	426	1729	744	13196	0	170	198	26696	23303	49999	1.1456	0.00152003	0.00852017	0.0345807	0.0148803	0.263925	0	0.00340007	0.00396008
219.4	194	1607.4	342.6	87	533	1734	736	12245	103	298	0	25869	24288	50157	1.06509	0.00173455	0.0106266	0.0345714	0.0146739	0.244133	0.00205355	0.00594134	0
219.5	195	1608.9	341.1	89	508	1785	934	12252	0	230	0	26576	23882	50458	1.1128	0.00176384	0.0100678	0.035376	0.0185104	0.242816	0	0.00455825	0
219.6	196	1610.3	339.7	52	426	1617	819	11878	0	332	245	26159	22522	48681	1.16149	0.00106818	0.00875085	0.0332162	0.0168238	0.243997	0	0.00681991	0.00503276
219.7	197	1611.6	338.4	159	750	2030	2447	14402	118	324	136	25126	24381	49507	1.03056	0.00321167	0.0151494	0.0410043	0.0494274	0.290908	0.0023835	0.00654453	0.00274709
219.8	198	1613	337	82	700	1696	1001	13076	0	0	0	27014	21597	48611	1.25082	0.00168686	0.0144	0.0348892	0.020592	0.268993	0	0	0
219.9	199	1614.5	335.5	105	755	1817	1152	12295	0	195	91	25750	24340	50090	1.05793	0.00209623	0.0150729	0.0362747	0.0229986	0.245458	0	0.00389299	0.00181673
220	200	1615.9	334.1	140	552	1992	1160	12337	0	276	290	25364	23285	48649	1.08928	0.00287776	0.0113466	0.0409464	0.0238443	0.253592	0	0.00567329	0.00596107
220.1	201	1617.5	332.5	102	712	1831	988	11740	0	463	113	24729	22705	47434	1.08914	0.00215036	0.0150103	0.038601	0.0208289	0.247502	0	0.00976093	0.00238226
220.2	202	1619	331	124	554	2124	1012	12340	0	193	52	24476	23355	47831	1.048	0.00259246	0.0115824	0.0444063	0.0211578	0.257992	0	0.00403504	0.00108716
220.3	203	1620.5	329.5	66	457	1730	847	11109	0	191	180	25214	23341	48555	1.08025	0.00135928	0.00941201	0.0356297	0.0174441	0.228792	0	0.00393368	0.00370714
220.4	204	1622.1	327.9	88	357	1774	844	11500	0	48	160	26230	24441	50671	1.0732	0.00173669	0.00704545	0.0350102	0.0166565	0.226954	0	0.000947287	0.00315762
220.5	205	1623.7	326.3	80	325	1623	651	10333	0	359	142	27317	23317	50634	1.17155	0.00157997	0.00641861	0.0320536	0.012857	0.204072	0	0.0070901	0.00280444
220.6	206	1625.2	324.8	93	263	1775	603	11228	0	186	0	27394	22858	50252	1.19844	0.00185067	0.00523362	0.035322	0.0119995	0.223434	0	0.00370135	0
220.7	207	1626.8	323.2	58	386	1685	783	11288	0	371	21	26911	23979	50890	1.12227	0.00113971	0.00758499	0.0331106	0.0153861	0.221812	0	0.00729023	0.000412655
220.8	208	1628.3	321.7	120	421	2080	1115	11923	0	186	178	27186	24373	51559	1.11541	0.00232743	0.0081654	0.0403421	0.0216257	0.23125	0	0.00360752	0.00345236
220.9	209	1629.9	320.1	111	610	1992	967	12593	0	183	0	26538	24032	50570	1.10428	0.00219498	0.0120625	0.0393909	0.019122	0.249021	0	0.00361875	0
221	210	1631.4	318.6	107	555	1961	1391	12951	134	212	98	26892	23517	50409	1.14351	0.00212264	0.0110099	0.0389018	0.0275943	0.256918	0.00265826	0.0042056	0.0019441
221.1	211	1633	317	76	570	1643	882	11415	5	322	24	25975	23837	49812	1.08969	0.00152574	0.011443	0.032984	0.0177066	0.229162	0.000100377	0.00646431	0.000481812
221.2	212	1634.5	315.5	127	675	1950	990	12746	147	268	173	25400	23528	48928	1.07956	0.00259565	0.0137958	0.0398545	0.0202338	0.260505	0.00300441	0.00547744	0.00353581
221.3	213	1636.1	313.9	98	770	1843	937	11892	0	207	169	26980	22455	49435	1.20151	0.0019824	0.015576	0.0372813	0.0189542	0.240558	0	0.00418732	0.00341863
221.4	214	1637.7	312.3	82	424	1661	824	11488	0	195	172	25641	24208	49849	1.0592	0.00164497	0.00850569	0.0333206	0.0165299	0.230456	0	0.00391181	0.00345042
221.5	215	1639.2	310.8	45	252	1610	589	10890	35	301	89	27145	23883	51028	1.13658	0.000881869	0.00493847	0.0315513	0.0115427	0.213412	0.000685898	0.00589872	0.00174414
221.6	216	1640.8	309.2	107	324	1784	718	11232	0	143	0	25794	24612	50406	1.04803	0.00212276	0.00642781	0.0353926	0.0142443	0.222831	0	0.00283696	0
221.7	217	1642.3	307.7	58	335	1856	690	12151	0	216	0	26491	23789	50280	1.11358	0.00115354	0.00666269	0.0369133	0.0137232	0.241667	0	0.00429594	0
221.8	218	1643.9	306.1	84	354	1707	670	11829	102	193	0	26751	23546	50297	1.13612	0.00167008	0.00703819	0.0339384	0.0133209	0.235183	0.00202795	0.00383721	0
221.9	219	1645.4	304.6	72	383	1798	767	12358	0	242	237	27453	22912	50365	1.19819	0.00142956	0.00760449	0.0356994	0.0152288	0.245369	0	0.00480492	0.00470565
222	220	1647	303	102	376	1928	793	12826	14	430	142	26494	23455	49949	1.12957	0.00204208	0.00752768	0.0385994	0.0158762	0.256782	0.000280286	0.00860878	0.0028429
222.1	221	1648.5	301.5	98	427	1893	903	13066	0	409	0	26465	23161	49626	1.14265	0.00197477	0.00860436	0.0381453	0.0181961	0.263289	0	0.00824165	0
222.2	222	1650.1	299.9	107	438	1950	847	12926	0	57	242	26198	22765	48963	1.1508	0.00218532	0.00894553	0.039826	0.0172988	0.263995	0	0.00116414	0.00494251
222.3	223	1651.7	298.3	109	603	1872	911	13096	0	277	205	26599	23110	49709	1.15097	0.00219276	0.0121306	0.0376592	0.0183267	0.263453	0	0.00557243	0.004124
222.4	224	1653.2	296.8	56	488	1926	669	13455	0	89	232	27178	23836	51014	1.14021	0.00109774	0.009566	0.0377543	0.013114	0.263751	0	0.00174462	0.00454777
222.5	225	1654.8	295.2	63	217	1894	607	11961	125	459	46	26929	23378	50307	1.15189	0.00125231	0.00431352	0.0376488	0.0120659	0.23776	0.00248474	0.00912398	0.000914386
222.6	226	1656.3	293.7	37	247	2068	626	11775	62	272	136	27321	24105	51426	1.13342	0.00071948	0.00480302	0.0402131	0.0121728	0.22897	0.00120562	0.00528915	0.00264458
222.7	227	1657.8	292.2	23	392	1899	544	11693	85	442	0	26230	24020	50250	1.09201	0.000457711	0.007801	0.037791	0.0108259	0.232697	0.00169154	0.00879602	0
222.8	228	1659.4	290.6	57	215	1843	442	11436	116	62	284	27433	23608	51041	1.16202	0.00111675	0.0042123	0.0361082	0.0086597	0.224055	0.00227268	0.00121471	0.00556415
222.9	229	1661	289	73	310	1948	487	11740	0	250	54	27172	23895	51067	1.13714	0.00142949	0.00607046	0.038146	0.00953649	0.229894	0	0.00489553	0.00105743
223	230	1662.5	287.5	48	405	1957	514	11518	6	325	0	28346	23670	52016	1.19755	0.000922793	0.00778607	0.037623	0.00988157	0.221432	0.000115349	0.00624808	0
223.1	231	1664.1	285.9	74	358	2008	583	11085	0	214	233	28027	22974	51001	1.21994	0.00145095	0.00701947	0.0393718	0.0114311	0.217349	0	0.004196	0.00456854
223.2	232	1665.5	284.5	88	289	1931	637	11758	74	194	0	27527	22951	50478	1.19938	0.00174333	0.00572527	0.0382543	0.0126194	0.232933	0.00146599	0.00384326	0
223.3	233	1667.1	282.9	14	183	1889	462	10795	18	136	136	27622	24048	51670	1.14862	0.00027095	0.00354171	0.0365589	0.00894136	0.208922	0.000348365	0.00263209	0.00263209
223.4	234	1668.7	281.3	57	193	1878	381	10505	0	156	0	27479	23650	51129	1.1619	0.00111483	0.00377477	0.0367306	0.00745174	0.205461	0	0.00305111	0
223.5	235	1670.2	279.8	30	237	1897	443	11118	0	189	120	26984	24311	51295	1.10995	0.000584852	0.00462033	0.0369822	0.00863632	0.216746	0	0.00368457	0.00233941
223.6	236	1671.8	278.2	30	182	1837	398	10833	0	315	154	28661	22511	51172	1.2732	0.000586258	0.00355663	0.0358985	0.00777769	0.211698	0	0.00615571	0.00300946
223.7	237	1673.4	276.6	51	178	1724	454	10347	0	0	236	27322	24378	51700	1.12076	0.00098646	0.00344294	0.0333462	0.00878143	0.200135	0	0	0.0045648
223.8	238	1675	275	52	243	1923	440	11786	0	245	0	27845	23500	51345	1.18489	0.00101276	0.00473269	0.0374525	0.00856948	0.229545	0	0.00477164	0
223.9	239	1676.5	273.5	66	359	2049	680	11354	0	193	30	27716	24196	51912	1.14548	0.00127138	0.00691555	0.0394706	0.0130991	0.218716	0	0.00371783	0.000577901
224	240	1678	272	69	501	2090	562	10958	0	323	0	26732	24593	51325	1.08698	0.00134437	0.00976132	0.0407209	0.0109498	0.213502	0	0.00629323	0
224.1	241	1679.5	270.5	56	208	1929	355	11026	0	258	61	27300	23786	51086	1.14773	0.00109619	0.00407157	0.0377599	0.00694907	0.215832	0	0.00505031	0.00119406
224.2	242	1681.1	268.9	35	193	1776	293	10015	0	376	198	27739	24646	52385	1.1255	0.00066813	0.00368426	0.0339028	0.0055932	0.191181	0	0.00717763	0.00377971
224.3	243	1682.7	267.3	42	211	1804	431	10177	14	152	155	29270	23721	52991	1.23393	0.000792587	0.00398181	0.0340435	0.00813346	0.192051	0.000264196	0.00286841	0.00292503
224.4	244	1684.1	265.9	37	176	1959	423	10241	16	161	143	28324	23665	51989	1.19687	0.000711689	0.00338533	0.037681	0.00813634	0.196984	0.000307757	0.00309681	0.00275058
224.5	245	1685.7	264.3	5	240	1869	446	9833	0	181	39	26995	24466	51461	1.10337	9.7161e-05	0.00466373	0.0363188	0.00866676	0.191077	0	0.00351723	0.000757855
224.6	246	1687.3	262.7	69	112	1854	521	9715	59	157	83	28401	24007	52408	1.18303	0.00131659	0.00213708	0.0353763	0.00994123	0.185372	0.00112578	0.00299573	0.00158373
224.7	247	1688.9	261.1	36	201	2003	465	9921	0	300	0	27990	24150	52140	1.15901	0.000690449	0.00385501	0.0384158	0.0089183	0.190276	0	0.00575374	0
224.8	248	1690.4	259.6	50	342	1891	756	9965	0	310	23	28835	24089	52924	1.19702	0.000944751	0.0064621	0.0357305	0.0142846	0.188289	0	0.00585746	0.000434585
224.9	249	1691.9	258.1	64	282	1899	590	9787	0	218	0	28426	25403	53829	1.119	0.00118895	0.00523881	0.0352784	0.0109606	0.181816	0	0.00404986	0
225	250	1693.5	256.5	40	111	1702	370	8921	0	158	279	27479	23804	51283	1.15439	0.000779986	0.00216446	0.0331884	0.00721487	0.173956	0	0.00308094	0.0054404
225.1	251	1694.9	255.1	40	125	1852	396	8942	0	328	287	28275	23206	51481	1.21843	0.000776986	0.00242808	0.0359744	0.00769216	0.173695	0	0.00637128	0.00557487
225.2	252	1696.3	253.7	26	95	1865	324	9265	0	156	49	28272	24025	52297	1.17677	0.00049716	0.00181655	0.0356617	0.00619538	0.177161	0	0.00298296	0.000936956
225.3	253	1697.8	252.2	11	47	1785	352	8944	21	413	27	28073	24654	52727	1.13868	0.000208622	0.000891384	0.0338536	0.0066759	0.169628	0.000398278	0.0078328	0.000512072
225.4	254	1699.2	250.8	36	64	1696	336	8544	49	186	0	28001	23821	51822	1.17548	0.000694686	0.001235	0.0327274	0.00648373	0.164872	0.000945544	0.00358921	0
225.5	255	1700.6	249.4	36	55	1781	219	8575	0	336	289	27592	23680	51272	1.1652	0.000702138	0.00107271	0.0347363	0.00427134	0.167245	0	0.00655328	0.0056366
225.6	256	1702.1	247.9	41	54	1720	349	8520	0	360	169	27144	24463	51607	1.10959	0.000794466	0.00104637	0.0333288	0.00676265	0.165094	0	0.0069758	0.00327475
225.7	257	1703.4	246.6	0	61	1663	335	8318	0	181	132	28679	23703	52382	1.20993	0	0.00116452	0.0317475	0.00639533	0.158795	0	0.00345539	0.00251995
225.8	258	1704.9	245.1	15	28	1736	251	8185	0	353	187	28262	24395	52657	1.15852	0.000284862	0.000531743	0.0329681	0.0047667	0.15544	0	0.00670376	0.00355128
225.9	259	1706.2	243.8	34	94	1717	364	8059	0	516	107	28179	24484	52663	1.15091	0.000645615	0.00178493	0.0326035	0.00691187	0.15303	0	0.00979815	0.00203179
226	260	1707.7	242.3	29	114	1647	367	7987	110	219	196	28998	23751	52749	1.22092	0.000549773	0.00216118	0.0312233	0.00695748	0.151415	0.00208535	0.00415174	0.00371571
226.1	261	1709.1	240.9	29	166	1749	528	9073	0	247	335	29720	22987	52707	1.2929	0.000550212	0.00314949	0.0331834	0.0100176	0.17214	0	0.00468628	0.00635589
226.2	262	1710.6	239.4	26	211	1796	732	9830	0	465	270	28179	23836	52015	1.1822	0.000499856	0.00405652	0.0345285	0.0140729	0.188984	0	0.00893973	0.00519081
226.3	263	1712	238	59	158	1752	558	9624	100	214	369	27796	23864	51660	1.16477	0.00114208	0.00305846	0.0339141	0.0108014	0.186295	0.00193573	0.00414247	0.00714286
226.4	264	1713.4	236.6	54	248	1736	560	9773	0	173	435	27841	23084	50925	1.20607	0.00106038	0.00486991	0.0340893	0.0109966	0.19191	0	0.00339715	0.00854197
226.5	265	1714.9	235.1	63	245	2074	777	11342	43	173	91	28127	23457	51584	1.19909	0.00122131	0.00474953	0.0402063	0.0150628	0.219874	0.000833592	0.00335375	0.00176411
226.6	266	1716.3	233.7	58	295	1797	678	10415	153	136	299	27860	23904	51764	1.1655	0.00112047	0.00569894	0.0347152	0.0130979	0.201202	0.00295572	0.00262731	0.00577622
226.7	267	1717.6	232.4	86	303	1894	758	10875	123	381	259	27940	24028	51968	1.16281	0.00165486	0.00583051	0.0364455	0.0145859	0.209263	0.00236684	0.00733143	0.00498384
226.8	268	1719.1	230.9	86	260	1886	831	11063	181	260	375	28739	23581	52320	1.21874	0.00164373	0.00496942	0.0360474	0.015883	0.211449	0.00345948	0.00496942	0.00716743
226.9	269	1720.5	229.5	127	498	1923	1423	11684	109	409	467	28196	24668	52864	1.14302	0.00240239	0.0094204	0.0363764	0.0269181	0.22102	0.00206189	0.00773683	0.00883399
227	270	1722	228	144	704	2124	1960	12882	104	502	476	26689	24256	50945	1.10031	0.00282658	0.0138188	0.041692	0.0384729	0.252861	0.00204142	0.00985376	0.00934341
227.1	271	1723.4	226.6	186	1146	2217	2186	12399	159	448	510	26619	23820	50439	1.11751	0.00368762	0.0227205	0.0439541	0.0433395	0.245822	0.00315232	0.00888202	0.0101112
227.2	272	1724.8	225.2	195	1165	2615	2706	13402	0	359	444	25443	23727	49170	1.07232	0.00396583	0.0236933	0.0531828	0.0550336	0.272565	0	0.0073012	0.0090299
227.3	273	1726.3	223.7	304	1286	2806	2720	12391	131	727	278	25022	23843	48865	1.04945	0.00622122	0.0263174	0.0574235	0.0556636	0.253576	0.00268086	0.0148777	0.00568914
227.4	274	1727.7	222.3	322	1319	2332	2716	11408	65	369	191	23479	24615	48094	0.953849	0.00669522	0.0274255	0.0484884	0.0564727	0.237202	0.00135152	0.00767247	0.00397139
227.5	275	1729.1	220.9	318	1147	2101	2865	11192	6	590	362	24877	23506	48383	1.05833	0.00657256	0.0237067	0.0434243	0.059215	0.231321	0.00012401	0.0121944	0.00748197
227.6	276	1730.6	219.4	310	1230	2140	2514	11556	114	397	343	24605	23317	47922	1.05524	0.00646885	0.0256667	0.0446559	0.0524602	0.241142	0.00237887	0.0082843	0.00715746
227.7	277	1732.1	217.9	259	1070	3118	3698	12014	57	311	525	24637	23535	48172	1.04682	0.00537657	0.0222121	0.0647264	0.0767666	0.249398	0.00118326	0.00645603	0.0108984
227.8	278	1733.5	216.5	245	940	2150	2221	12075	133	389	279	24752	23689	48441	1.04487	0.0050577	0.019405	0.0443839	0.0458496	0.249272	0.00274561	0.00803039	0.00575958
227.9	279	1735	215	226	1295	2275	2216	13019	111	320	461	25059	22966	48025	1.09113	0.00470588	0.0269651	0.0473712	0.0461426	0.271088	0.0023113	0.0066632	0.00959917
228	280	1736.4	213.6	280	2020	2738	2855	13811	0	327	434	25910	22841	48751	1.13436	0.00574347	0.041435	0.056163	0.0585629	0.283297	0	0.00670755	0.00890238
228.1	281	1737.9	212.1	240	1110	2386	2501	13390	0	349	363	24930	23827	48757	1.04629	0.00492237	0.022766	0.0489366	0.0512952	0.274627	0	0.00715795	0.00744508
228.2	282	1739.5	210.5	217	1021	2243	2417	12497	192	351	245	24401	23843	48244	1.0234	0.00449797	0.0211633	0.0464928	0.0500995	0.259037	0.00397977	0.00727552	0.00507835
228.3	283	1740.9	209.1	314	1197	2245	2661	11109	84	494	428	24449	24883	49332	0.982558	0.00636504	0.0242642	0.045508	0.0539406	0.225189	0.00170275	0.0100138	0.00867591
228.4	284	1742.3	207.7	330	1233	2374	2650	11077	0	380	398	24796	23764	48560	1.04343	0.00679572	0.0253913	0.048888	0.0545717	0.22811	0	0.00782537	0.00819605
228.5	285	1743.8	206.2	404	1296	2036	2756	11109	56	404	252	24706	23936	48642	1.03217	0.00830558	0.0266436	0.0418568	0.0566589	0.228383	0.00115127	0.00830558	0.00518071
228.6	286	1745.2	204.8	371	1478	2226	2740	10502	41	241	193	24629	24062	48691	1.02356	0.00761948	0.0303547	0.0457169	0.0562732	0.215687	0.000842045	0.00494958	0.00396377
228.7	287	1746.7	203.3	326	1416	2253	2795	10089	10	487	297	24037	23070	47107	1.04192	0.00692042	0.0300592	0.0478273	0.059333	0.214172	0.000212283	0.0103382	0.0063048
228.8	288	1748.2	201.8	291	1201	1956	2753	9833	92	485	245	23889	23477	47366	1.01755	0.00614365	0.0253557	0.0412954	0.0581219	0.207596	0.00194232	0.0102394	0.00517249
228.9	289	1749.7	200.3	370	1409	2145	2541	10076	322	306	442	24463	23849	48312	1.02575	0.00765855	0.0291646	0.0443989	0.0525956	0.208561	0.00666501	0.00633383	0.00914887
229	290	1751.1	198.9	337	1582	2214	4355	10154	78	450	209	24607	22890	47497	1.07501	0.00709518	0.0333074	0.0466135	0.09169	0.213782	0.00164221	0.00947428	0.00440028
229.1	291	1752.6	197.4	335	1295	2262	4322	10284	140	530	219	24207	22755	46962	1.06381	0.00713343	0.0275755	0.0481666	0.0920319	0.218986	0.00298113	0.0112857	0.00466334
229.2	292	1754.1	195.9	330	1228	2372	2650	11039	89	352	108	24311	23452	47763	1.03663	0.00690911	0.0257103	0.0496619	0.0554823	0.23112	0.00186337	0.00736972	0.00226116
229.3	293	1755.6	194.4	329	1176	2698	3174	10304	87	455	206	24816	22739	47555	1.09134	0.00691831	0.0247293	0.0567343	0.0667438	0.216675	0.00182946	0.00956787	0.00433183
229.4	294	1757	193	271	1149	2836	3364	10552	126	364	175	25126	23267	48393	1.0799	0.00559998	0.0237431	0.0586035	0.0695142	0.218048	0.00260368	0.00752175	0.00361623
229.5	295	1758.5	191.5	344	1434	2463	2836	10075	167	386	135	24231	23191	47422	1.04484	0.00725402	0.0302391	0.0519379	0.0598035	0.212454	0.00352157	0.00813968	0.00284678
229.6	296	1760	190	302	1695	3183	2978	9878	45	264	185	23987	23804	47791	1.00769	0.00631918	0.0354669	0.0666025	0.062313	0.206692	0.0009416	0.00552405	0.00387102
229.7	297	1761.4	188.6	427	1817	2881	2218	9643	7	593	149	23987	23039	47026	1.04115	0.00908008	0.0386382	0.061264	0.0471654	0.205057	0.000148854	0.01261	0.00316846
229.8	298	1762.9	187.1	234	1445	2777	2261	10055	60	384	121	23781	21882	45663	1.08678	0.0051245	0.0316449	0.0608151	0.0495149	0.2202	0.00131397	0.00840943	0.00264985
229.9	299	1764.3	185.7	243	1014	2448	2048	10886	0	382	305	24838	22801	47639	1.08934	0.00510086	0.0212851	0.0513865	0.04299	0.22851	0	0.00801864	0.00640232
230	300	1765.9	184.1	176	1060	2609	1927	10589	0	448	124	25732	23208	48940	1.10876	0.00359624	0.0216592	0.0533102	0.0393747	0.216367	0	0.00915407	0.00253371
230.1	301	1767.3	182.7	158	1036	3041	2092	11989	121	600	211	25322	23055	48377	1.09833	0.00326601	0.0214151	0.0628605	0.0432437	0.247824	0.00250119	0.0124026	0.00436158
230.2	302	1768.8	181.2	183	915	2147	2183	11273	91	329	487	24589	23878	48467	1.02978	0.00377576	0.0188788	0.0442982	0.045041	0.232591	0.00187757	0.00678812	0.0100481
[truncated: 700 more rows]
